# Supplementary material for: Partial resistance to clubroot in Arabidopsis is based on changes in the host primary metabolism and targeted cell division and expansion capacity
Source: Funct Integr Genomics. 2013 Feb 19;13(2):191–205. doi: 10.1007/s10142-013-0312-9 (PMC3664179; doi:10.1007/s10142-013-0312-9)
Supplement: Supplementary file 3 — (XLS 294 kb) [file 10142_2013_312_MOESM3_ESM.xls]

## Sheet: Legend
Mélanie Jubault, Christine Lariagon, Ludivine Taconnat, Jean-Pierre Renou, Antoine Gravot, Régine Delourme, Maria J. Manzanares-Dauleux. Gene expression profiling of partial resistance and susceptibility responses to clubroot in Arabidopsis. Functional and integrative genomics.
-∞	-2.5	-1.5	-1	Non differentially expressed		1	1.5	2.5	+∞
eH / NI	comparison between eH inoculated / non-inoculated : log2(ratio)
eH / e2	comparison between eH inoculated / e2 inoculated : log2(ratio)
dpi	days post-infection

## Sheet: Table S2_A
Supplementary table S1-A
Genes whose expression is regulated by eH or e2 infection at 1, 2 and/or 7 dpi
Loci	Description			eH-inoculated / non-inoculated			eH-inoculated / e2-inoculated
				1 dpi	2 dpi	7 dpi	7dpi
At1g01060	myb family transcription factor	MYB		0.160817	-0.00737541	-0.117386	2.17203
At1g01090	pyruvate dehydrogenase E1 component alpha subunit, chloroplast			0.108486	0.0232927	-1.00149	0.111919
At1g01120	fatty acid elongase 3-ketoacyl-CoA synthase 1 (KCS1)		KCS1	-0.199083	-0.252405	-0.968148	0.147481
At1g02140	mago nashi family protein			0.285218	0.0275977	-1.32843	-0.178898
At1g02205	CER1 protein	Wax biosynthesis	CER1	-0.152101	-1.07888	-1.5538	-0.715523
At1g02360	chitinase, putative	Biotic response		0.251617	0.109024	0.809747	0.0517493
At1g02450	NPR1/NIM1-interacting protein 1 (NIMIN-1)	SA signaling		-0.190854	0.501789	1.46862	0.147641
At1g02820	late embryogenesis abundant 3 family protein / LEA3 family protein			-0.169758	-0.412068	0.0378972	0.904326
At1g03400	2-oxoglutarate-dependent dioxygenase, putative / ACC synthase - putative	Ethylene biosynthesis		-0.340088	-0.487194	0.650954	0.510888
At1g03630	protochlorophyllide reductase C, chloroplast / PCR C / NADPH-protochlorophyllide oxidoreductase C (PORC)	Tetrapyrrole biosynthesis	POR C	-0.0330631	-0.204554	-0.87612	n.a.
At1g03850	glutaredoxin family protein			-0.0286034	-0.342889	n.a.	0.787379
At1g03870	fasciclin-like arabinogalactan-protein (FLA9)	Cell adhesion		-0.616929	-0.409448	-0.600294	1.16733
At1g04250	auxin-responsive protein / indoleacetic acid-induced protein 17 (IAA17)	Auxin related		-0.0606452	-0.354992	-0.715602	0.296148
At1g04620	coenzyme F420 hydrogenase family / dehydrogenase, beta subunit family			0.298013	0.467186	0.662681	-0.510979
At1g04660	glycine-rich protein			-0.344665	-0.236983	-0.65098	0.0347058
At1g04770	male sterility MS5 family protein			-0.0905105	0.0800901	0.923064	-0.023369
At1g04940	tic20 family protein			0.382597	0.160671	-1.32651	-0.0885729
At1g05260	peroxidase 3 (PER3) (P3) / rare cold-inducible protein (RCI3A) (PRC)	ROS removal		0.725866	0.126996	0.129216	0.0453743
At1g05300	metal transporter, putative (ZIP5)	metal homeostasis	ZIP5	-0.0474186	0.174394	1.17646	-0.655211
At1g05570	callose synthase 1 (CALS1) / 1,3-beta-glucan synthase 1			-0.0242781	0.116863	0.710368	-0.0201557
At1g06040	zinc finger (B-box type) family protein / salt-tolerance protein (STO)	Zinc finger family protein		-0.0731613	-0.368549	-0.75016	0.14822
At1g06080	delta 9 desaturase (ADS1)			-0.544134	-0.96252	-0.894884	-0.130063
At1g07000	exocyst subunit EXO70 family protein			-0.0949776	-0.00251413	0.711949	0.571439
At1g07050	CONSTANS-like protein-related			1.06253	2.11888	2.24719	-1.07222
At1g07135	glycine-rich protein			-0.672606	0.219658	0.303302	0.132692
At1g07420	sterol 4-alpha-methyl-oxidase 2 (SMO2)		SMO2	0.225721	0.736201	0.396402	-0.46545
At1g07890	L-ascorbate peroxidase 1, cytosolic (APX1)	ROS removal		0.200474	-0.0631952	-1.00916	-0.00510905
At1g08050	zinc finger (C3HC4-type RING finger) family protein	Zinc finger family protein		0.0473545	0.026073	0.668083	0.120926
At1g08640	expressed protein			0.0634273	0.0835125	-0.834041	-0.150647
At1g09130	ATP-dependent Clp protease proteolytic subunit, putative			0.102631	0.186989	-0.929948	-0.0985762
At1g09970	leucine-rich repeat transmembrane protein kinase, putative	LRR containing receptor-like kinase		0.114108	0.350817	0.775477	-0.206425
At1g10470	two-component responsive regulator / response regulator 4 (ARR4)	Cytokinin metabolism		0.15071	-0.0752957	-0.836323	0.129514
AT1G10760	starch excess protein (SEX1) -GLUCAN WATER DIKINASE	Major CHO Metabolism - Starch cleavage	SEX1=GWD	0.2633	0.247232	-0.466074	-0.0793549
At1g11840	lactoylglutathione lyase, putative / glyoxalase I, putative			0.093671	-0.292038	-0.864257	-0.140949
At1g12710	F-box family protein / SKP1 interacting partner 3-related			0.392668	0.588677	0.865801	-0.590136
At1g13210	haloacid dehalogenase-like hydrolase family protein			-0.123342	0.145532	1.13518	0.363068
At1g13420	sulfotransferase family protein			0.856696	0.00187394	0.0617871	0.258724
At1g13650	expressed protein			-0.294952	-0.780111	-1.27438	0.106846
At1g13930	expressed protein	Abiotic stress Drought/Salt		0.218965	0.291958	0.434174	-0.813117
At1g14280	phytochrome kinase, putative			-0.328644	-0.610239	-0.696042	0.28821
At1g14380	calmodulin-binding family protein	calcium regulation		-0.100967	-0.0830498	0.775773	0.34099
At1g14810	semialdehyde dehydrogenase family protein			0.202584	0.056503	-1.03477	-0.105572
At1g14880	expressed protein			-0.770381	-1.21928	2.05415	0.746699
At1g14920	gibberellin response modulator (GAI) (RGA2) / gibberellin-responsive modulator			-0.234948	-0.26207	-0.883557	-0.0290668
At1g15140	oxidoreductase NAD-binding domain-containing protein			0.283979	0.110907	-0.878182	-0.0461921
At1g15380	lactoylglutathione lyase family protein / glyoxalase I family protein			0.56759	-0.620191	-0.0128441	-0.0100161
At1g16420	latex-abundant protein, putative (AMC8) / caspase family protein			0.0294699	0.0335417	0.355318	0.976344
At1g16570	glycosyl transferase family 1 protein			0.212336	-0.0998145	-0.770817	-0.0188844
At1g16720	expressed protein			-0.111826	-0.288875	-1.40126	0.432836
At1g16730	expressed protein			-0.248959	-0.60029	-0.619543	0.474726
At1g16880	uridylyltransferase-related			0.314872	-0.173708	-1.73139	n.a.
At1g17050	geranyl diphosphate synthase, putative / GPPS, putative / dimethylallyltransferase, putative	Secondary metabolism - Terpenes		0.202915	-0.0994795	-0.650873	0.571261
At1g17200	integral membrane family protein			0.0848946	0.0216359	-1.03399	-0.141599
At1g18060	expressed protein			-0.0938198	-0.0935899	-0.0680272	0.680911
At1g18070	EF-1-alpha-related GTP-binding protein, putative	G protein		0.120048	0.0571223	-0.875312	0.361124
At1g18210	calcium-binding protein, putative	calcium regulation		0.00616018	0.0212057	0.798257	0.168092
At1g18810	phytochrome kinase substrate-related			-0.127004	-0.4146	-0.679725	0.206125
At1g18980	germin-like protein, putative			0.939171	-0.0356709	0.297345	0.141457
At1g19000	myb family transcription factor	MYB		0.00443341	-0.495852	-0.855236	-0.0310793
At1g19370	expressed protein			0.279043	0.707445	0.758312	-0.293273
At1g19400	expressed protein			-0.342181	-0.695553	-0.599367	1.00699
At1g19450	integral membrane protein, putative / sugar transporter family protein	Sugar transport		-0.0572933	-0.301337	-0.749345	0.84191
At1g19660	wound-responsive family protein	Abiotic stress wounding		-0.151546	-0.452183	-1.0968	-0.173487
At1g19960	expressed protein			-0.542246	-0.388758	1.16574	-0.521431
At1g20020	leaf-type ferredoxin:NADP(H) oxidoreductase.	Light Reactions	LEAF FNR 2	0.166914	0.319437	-0.661518	-0.672028
At1g20070	expressed protein			0.132586	-0.518986	-1.11105	-0.323597
At1g20160	subtilase family protein			0.237321	-0.190397	-0.210949	-0.0385826
At1g20330	S-adenosyl-methionine-sterol-C-methyltransferase/ sterol-C24-methyltransferases involved in sterol biosynthesis.		STEROL METHYLTRANSFERASE 2	0.0259787	-0.101397	-0.987944	0.207786
At1g20440	dehydrin (COR47)			0.538806	0.70627	0.350148	-0.628475
At1g20480	4-coumarate--CoA ligase family protein / 4-coumaroyl-CoA synthase family protein	Secondary metabolism - Phenylpropanoids		-0.284587	-0.190768	0.0291157	-0.91678
At1g20620	catalase 3 (SEN2)	ROS removal		-0.227816	-0.163893	0.257136	-0.696338
At1g20693	high mobility group protein beta1 (HMGbeta1) / HMG protein beta1			0.0346416	0.574423	0.765899	-0.110284
At1g20823	zinc finger (C3HC4-type RING finger) family protein	Zinc finger family protein		-0.299132	-0.605462	-0.600595	-0.130849
At1g21270	wall-associated kinase 2 (WAK2)	wall associated kinase		-0.463585	-0.203926	1.03777	0.490102
At1g21540	AMP-binding protein, putative			0.286127	0.619806	0.607669	-0.0833496
At1g21630	calcium-binding EF hand family protein	calcium regulation		0.169263	-0.174227	-1.20841	0.0220731
At1g21670	expressed protein			0.130218	0.490386	0.876909	-0.538156
At1g21680	expressed protein			0.065742	0.0557768	0.648409	-0.886261
At1g22070	bZIP family transcription factor (TGA3)	bZIP		0.104286	0.321509	0.870181	-0.276443
At1g23390	kelch repeat-containing F-box family protein			-0.36706	-0.696748	0.0315808	0.16115
At1g23720	proline-rich extensin-like family protein			1.25329	0.664899	0.366845	0.0936368
At1g23840	expressed protein			-0.076805	-0.00151311	0.99723	0.0377213
At1g23850	expressed protein			0.000757207	-0.196436	1.41054	0.00933931
At1g24100	UDP-glucoronosyl/UDP-glucosyl transferase family protein	Auxin related		0.160876	-0.139992	-0.971093	-0.0877257
At1g24510	T-complex protein 1 epsilon subunit, putative / TCP-1-epsilon, putative / chaperonin, putative			0.33077	0.291483	-1.25906	-0.225883
At1g26580	expressed protein			-0.00983058	-0.1512	-0.830106	-0.00442629
At1g26945	expressed protein			-0.217108	-0.581347	-0.8538	0.152291
At1g28050	zinc finger (B-box type) family protein	Zinc finger family protein		0.407608	0.814845	1.08012	-0.786708
At1g28330	dormancy-associated protein, putative (DRM1)			0.0587856	0.637961	1.20884	-1.13007
At1g29790	expressed protein			0.236501	0.0815205	-0.687672	-0.203205
At1g30090	kelch repeat-containing F-box family protein			0.153498	-0.210566	-0.732479	0.0672362
At1g30610	pentatricopeptide (PPR) repeat-containing protein			0.0888491	0.177141	0.632973	0.143922
At1g31580	expressed protein			-0.598222	-0.907532	1.02781	0.18108
At1g31970	DEAD/DEAH box helicase, putative			0.299252	0.0546367	-0.805961	0.043827
At1g32460	expressed protein			-0.182796	-0.12675	0.226751	0.7645
At1g33811	GDSL-motif lipase/hydrolase family protein			-0.114442	0.00902971	-0.71679	0.0960801
At1g33960	avirulence-responsive protein / avirulence induced gene (AIG1)	Biotic response		0.0408832	-0.372938	0.942314	0.684319
At1g35140	phosphate-responsive protein, putative			-0.142777	-0.102099	-0.0195241	1.202
At1g35710	leucine-rich repeat transmembrane protein kinase, putative	LRR containing receptor-like kinase		0.0169155	-0.0792622	1.16579	0.609039
At1g37130	nitrate reductase 2 (NR2)			-0.214393	-0.50033	-2.24617	0.736474
At1g42970	glyceraldehyde-3-phosphate dehydrogenase B, chloroplast (GAPB) / N	Calvin cycle	GAPB	0.205382	-0.13372	-1.45346	0.468267
At1g42990	bZIP transcription factor family protein	bZIP		0.0673209	-0.043505	-0.0197978	0.690039
At1g43670	fructose-1,6-bisphosphatase, putative / D-fructose-1,6-bisphosphate 1-phosphohydrolase, putative / FBPase, putative	Major CHO Metabolism - Starch synthesis	PFK–PPi	0.152562	0.0669074	-0.685591	-0.197035
At1g44000	expressed protein			0.0189435	-0.381943	-0.678742	0.778598
At1g48410	argonaute protein (AGO1)			0.0675533	0.0512327	-0.645993	0.0508435
At1g49000	expressed protein			0.0143217	0.281059	0.661234	0.0179049
At1g49230	zinc finger (C3HC4-type RING finger) family protein	Zinc finger family protein		0.0863865	0.466354	0.869799	-0.255094
At1g49430	long-chain-fatty-acid--CoA ligase / long-chain acyl-CoA synthetase			0.0326351	0.0658919	-0.81006	-0.0145427
At1g49500	expressed protein			-0.139474	-0.676494	-0.948592	-0.0798727
At1g49730	protein kinase family protein	Protein kinase		0.223172	0.597229	0.978432	-0.599224
At1g50480	formate--tetrahydrofolate ligase / 10-formyltetrahydrofolate synthetase (THFS)			0.193057	0.0350537	-1.24372	-0.160875
At1g51090	heavy-metal-associated domain-containing protein			0.463577	0.761884	0.556163	-0.76686
At1g51500	ABC transporter family protein			0.0252676	-0.142504	-1.12005	0.118994
At1g51920	expressed protein			-0.0228965	0.199388	1.48698	0.490357
At1g52030	myrosinase-binding protein, putative (F-ATMBP)			-0.0263934	-0.0479764	0.419171	-0.799279
At1g52200	expressed protein			0.0804858	0.132426	1.26588	0.0241984
At1g52340	short-chain dehydrogenase/reductase (SDR) family protein			-0.0914149	-0.488956	-0.831608	0.256186
At1g52400	glycosyl hydrolase family 1 protein / beta-glucosidase, putative (BG1)	JA related		-0.734445	-0.771402	-0.259685	-1.02508
At1g52410	caldesmon-related	Mitosis		-0.157067	-0.39123	-0.20574	-0.730806
At1g52690	late embryogenesis abundant protein, putative / LEA protein, putative			1.24311	-0.0619632	-0.0122391	0.0473374
At1g52870	peroxisomal membrane protein-related			-0.0784199	-0.206544	-0.924865	0.326367
At1g53560	expressed protein			-0.0574628	-0.37267	-0.741417	-0.183949
At1g53580	hydroxyacylglutathione hydrolase, putative / glyoxalase II, putative			0.171725	-0.117932	-0.723421	-0.221963
At1g54000	myrosinase-associated protein, putative			0.894057	0.267634	0.0239518	-0.000176153
At1g54217	Expressed protein			0.291177	0.774585	0.843574	-0.317271
At1g54270	eukaryotic translation initiation factor 4A-2 / eIF-4A-2			0.379409	0.0678707	-1.24015	n.a.
At1g55260	protease inhibitor/seed storage/lipid transfer protein (LTP) family protein			0.0848398	0.00550252	-0.637782	-0.232651
At1g55360	expressed protein			-0.283782	-0.283311	-0.63689	-0.120738
At1g55450	embryo-abundant protein-related			-0.132664	0.0778541	0.649095	0.376316
At1g55480	expressed protein			0.188908	-0.140155	-0.875192	0.270809
At1g55960	expressed protein			0.00797707	-0.332043	-0.69015	n.a.
At1g56050	GTP-binding protein-related	G protein		0.298699	0.105169	-0.808782	n.a.
At1g56300	DNAJ heat shock N-terminal domain-containing protein	Abiotic stress heat		0.188873	0.961327	1.10673	-0.869698
At1g57650	disease resistance protein (NBS-LRR class), putative	LRR containing receptor-like kinase		0.000246062	0.0301791	0.299042	0.706883
At1g58270	meprin and TRAF homology domain-containing protein / MATH domain-containing protein			1.19727	0.218533	0.0763632	0.146467
At1g58290	glutamyl-tRNA reductase 1 / GluTR (HEMA1)	Tetrayrrole biosynthesis		-0.193584	-0.295219	-0.0324178	0.741115
At1g58360	amino acid permease I (AAP1)			0.193525	-0.216474	-0.626073	n.a.
At1g60000	29 kDa ribonucleoprotein, chloroplast, putative / RNA-binding protein cp29, putative			0.192957	-0.0109473	-1.05986	0.0443153
At1g60680	aldo/keto reductase family protein	Auxin related		0.717048	0.492205	0.71413	-0.317836
At1g61790	OST3/OST6 family protein			0.0810209	0.00175507	-1.20194	-0.156141
At1g61900	expressed protein			-0.0166172	-0.0561817	-0.890778	0.184379
At1g62510	protease inhibitor/seed storage/lipid transfer protein (LTP) family protein			-0.110046	-0.679234	-1.06271	0.0426019
At1g62540	flavin-containing monooxygenase family protein / FMO family protein			-0.0311334	-0.308934	-0.193663	-0.8235
At1g62560	flavin-containing monooxygenase family protein / FMO family protein			0.0793058	-0.551658	-0.806587	0.0133204
At1g62570	flavin-containing monooxygenase family protein / FMO family protein			0.959846	-0.110641	0.219026	-0.0727463
At1g63980	D111/G-patch domain-containing protein			0.00270254	-0.0936916	-0.666963	-0.0797984
At1g64150	expressed protein			0.108283	0.012388	-0.924834	0.0317829
At1g64170	cation/hydrogen exchanger, putative (CHX16)			-0.0130467	0.374543	1.03172	-0.0214619
At1g64390	endo-1,4-beta-glucanase, putative / cellulase, putative	Cell wall modification		0.31872	0.129855	-1.00713	-0.00108209
At1g64430	expressed protein			-0.0219463	-0.0170748	-0.653832	-0.0628228
At1g64650	expressed protein			0.351619	0.0755482	-1.40574	-0.183603
At1g64780	ammonium transporter 1, member 2 (AMT1.2)		AMT1.2	0.326784	-0.588096	-0.270652	0.718846
At1g64790	translational activator family protein			0.209832	0.0518757	-0.895682	0.145903
At1g65390	disease resistance protein (TIR class), putative	Biotic Response		-0.075106	0.419102	0.223539	0.79505
At1g65490	expressed protein			-0.306989	-0.718966	-0.128051	1.24323
At1g65800	S-receptor protein kinase, putative	S-locus glycoprotein-like receptor kinase		-0.272719	-0.192366	0.789693	-0.0274889
At1g66330	senescence-associated family protein			-0.300397	-0.564739	-1.19165	0.516505
At1g66970	glycerophosphoryl diester phosphodiesterase family protein			-0.345988	-0.284758	0.691569	0.0854868
At1g67850	expressed protein			-0.0437686	0.0532782	0.675283	0.301656
At1g67860	expressed protein			-0.439619	-1.13276	-0.0834895	0.0195339
At1g67865	expressed protein			-0.587385	-1.50228	-0.920548	-0.193675
At1g68050	F-box family protein (FKF1) / adagio 3 (ADO3)			0.553804	0.779276	0.200217	-0.109472
At1g68840	DNA-binding protein RAV2 (RAV2) / AP2 domain-containing protein RAP2.8			-0.638867	-0.335881	0.264837	0.911922
At1g69240	hydrolase, alpha/beta fold family protein			0.166852	0.412406	0.596946	-0.795699
At1g69410	eukaryotic translation initiation factor 5A, putative / eIF-5A, putative				Encodes magnesium chelatase involved in plastid-to-nucleus signal transduction.	0.077117	0.02045
At1g69570	Dof-type zinc finger domain-containing protein	Zinc finger family protein		n.a.	0.418775	0.704688	0.210504
At1g69850	nitrate transporter (NTL1)			0.0348492	-0.194055	-0.675058	0.121711
At1g69890	expressed protein			-0.0202661	0.222228	0.761789	0.134444
At1g69970	CLE26, putative			0.234122	0.397126	0.670737	-0.0265018
At1g70070	DEAD/DEAH box helicase, putative			0.144387	0.233824	-0.937001	-0.0415496
At1g70230	expressed protein			-0.322154	-0.668651	-0.247448	0.44132
At1g70260	nodulin MtN21 family protein			-0.0612688	-0.327178	-0.838426	0.0374468
At1g70330	equilibrative nucleoside transporter family protein			0.131801	0.00430003	-0.961757	-0.0786911
At1g70640	octicosapeptide/Phox/Bem1p (PB1) domain-containing protein			0.300519	0.575575	0.760888	-0.349476
At1g70700	expressed protein			0.0266926	-0.114399	-0.692023	-0.545666
At1g70850	Bet v I allergen family protein			0.558859	-1.19017	-0.666119	-0.0585823
At1g71695	peroxidase 12 (PER12) (P12) (PRXR6)	ROS removal		-0.0256727	-0.0428269	-1.29378	-0.476004
At1g72070	DNAJ heat shock N-terminal domain-containing protein	Abiotic stress heat		-0.0826755	0.111029	0.83294	0.0421961
At1g72150	SEC14 cytosolic factor family protein / phosphoglyceride transfer family protein			-0.169625	-0.130763	-1.33459	0.243998
At1g72370	40S ribosomal protein SA (RPSaA)			0.289635	0.128895	-1.22152	-0.0570048
At1g72450	expressed protein			-0.36565	-0.654016	-0.451909	0.339176
At1g72680	cinnamyl-alcohol dehydrogenase, putative	Secondary metabolism - Phenylpropanoids		0.0751031	0.0404684	0.770774	0.234511
At1g73260	trypsin and protease inhibitor family protein / Kunitz family protein	Biotic response		0.196718	-0.317165	1.0815	-0.963136
At1g73540	MutT/nudix family protein			-0.681466	-0.424932	-0.100612	0.183401
At1g73800	calmodulin-binding protein	calcium regulation		0.0176928	0.13541	1.31227	0.661011
At1g73810	expressed protein			0.173602	-0.0071106	1.37477	0.614728
At1g73870	zinc finger (B-box type) family protein	Zinc finger family protein		-0.596202	-0.679834	-0.595528	0.511726
At1g74590	glutathione S-transferase, putative	ROS removal		0.335286	-0.0894313	1.24693	0.394764
At1g74710	isochorismate synthase 1 (ICS1) / isochorismate mutase	SA Biosynthesis / SA dependent(nahG)		-0.0611298	-0.0301217	0.706914	0.515471
At1g74960	3-ketoacyl-ACP synthase, putative			0.191979	-0.156071	-1.11447	0.241133
At1g75040	pathogenesis-related protein 5 (PR-5)	Biotic response		0.247942	0.395114	2.51326	1.23063
At1g75500	nodulin MtN21 family protein			0.105289	-0.0997424	-1.12104	0.0903178
At1g75830	plant defensin-fusion protein, putative (PDF1.1)	Biotic Response		0.0352511	0.0623967	0.899711	n.a.
At1g76010	expressed protein			0.241167	0.10943	-1.02655	0.248153
At1g76180	dehydrin (ERD14)			0.11942	0.00218388	-0.946325	n.a.
At1g76360	protein kinase, putative	cytoplasmic receptor kinase		-0.0657095	0.177835	0.726635	0.216803
At1g76490	3-hydroxy-3-methylglutaryl-CoA reductase 1 / HMG-CoA reductase 1 (HMG1)	Secondary metabolism - Terpenes		-0.0274051	-0.107415	-0.642443	-0.106181
At1g76590	zinc-binding family protein			0.399332	0.397325	0.981095	-0.717217
At1g76790	O-methyltransferase family 2 protein	Secondary metabolism - Phenylpropanoids		0.593561	0.397547	0.789289	-0.807504
At1g76940	RNA recognition motif (RRM)-containing protein			0.0723902	-0.147088	-0.756879	-0.0280764
At1g76990	ACT domain containing protein			-0.163017	-0.0665729	-0.117286	1.03117
At1g77120	alcohol dehydrogenase (ADH)	Fermentation		0.725869	0.0857972	0.403936	-0.124958
At1g78040	pollen Ole e 1 allergen and extensin family protein			0.104329	0.114045	-0.681665	-0.136824
At1g78600	zinc finger (B-box type) family protein	Zinc finger family protein		-0.0156241	0.542601	0.81756	-0.175116
At1g78680	gamma-glutamyl hydrolase (GGH1) / gamma-Glu-X carboxypeptidase / conjugase			0.06862	-0.0699787	-0.820746	-0.728493
At1g78995	expressed protein			0.0163358	0.194753	0.374662	-0.729139
At1g79450	LEM3 (ligand-effect modulator 3) family protein / CDC50 family protein			0.0875829	-0.0341992	0.772677	0.190096
At1g80030	DNAJ heat shock protein, putative	Abiotic stress heat		-0.00426231	-0.0274218	-0.741598	0.234847
At1g80240	expressed protein			0.671412	0.245669	0.0259703	-0.0396671
At1g80380	phosphoribulokinase/uridine kinase-related	Photorespiration		0.160936	-0.221785	-1.54254	0.28429
At1g80440	kelch repeat-containing F-box family protein			-0.655626	-0.689956	0.00489664	0.457748
At1g80480	PRLI-interacting factor L, putative			0.110196	0.519184	0.667764	-0.674389
At1g80480	PRLI-interacting factor L, putative			0.110196	0.519184	0.667764	-0.674389
At1g80760	major intrinsic family protein / MIP family protein	Statut hydrique	NIP6	n.a.	-0.668708	-0.311244	0.0893714
At1g80920	DNAJ heat shock N-terminal domain-containing protein			-0.70077	-0.65255	0.0113964	0.132561
At2g01420	auxin transport protein, putative	Auxin related		-0.0141604	-0.178436	-0.965293	-0.243161
At2g02050	NADH-ubiquinone oxidoreductase B18 subunit, putative	Mitochondria Electron Transport		0.196175	0.00476898	-1.36993	-0.0977055
At2g02120	plant defensin-fusion protein, putative (PDF2.1)	Biotic response		0.46216	1.03916	1.13586	-0.546731
At2g02590	expressed protein			0.220792	0.00439682	-0.682219	-0.0920867
At2g02800	protein kinase (APK2b)	cytoplasmic receptor kinase		0.0202571	-0.0483832	0.712669	0.278767
At2g03850	late embryogenesis abundant domain-containing protein / LEA domain-containing protein			-0.0523602	-0.0622709	-0.854829	-0.0450746
At2g04160	subtilisin-like protease (AIR3)			-0.00781381	0.0571885	0.702987	-0.0537835
At2g04780	fasciclin-like arabinogalactan-protein (FLA7)	Cell adhesion		0.190364	-0.154711	-0.68319	0.101445
At2g05440	glycine-rich protein			0.776025	-0.522556	1.45783	-0.145629
At2g05620	PROTON GRADIENT REGULATION 5	Light reactions		-0.0306364	-0.139396	-0.754634	0.47221
At2g06925	phospholipase A2 family protein			0.0563254	0.381267	0.269558	-0.733976
At2g07090	expressed protein			0.336189	0.612543	1.0467	-0.0609873
At2g10920	hypothetical protein			0.365629	0.618454	0.689622	-0.702914
At2g10940	protease inhibitor/seed storage/lipid transfer protein (LTP) family protein			0.144902	-0.120667	-1.17966	n.a.
At2g13550	expressed protein			0.235771	-0.035245	-0.702873	-0.0992283
At2g13790	leucine-rich repeat family protein / protein kinase family protein	LRR containing receptor-like kinase		-0.190091	-0.0426014	1.08098	0.42092
At2g13800	leucine-rich repeat family protein / protein kinase family protein	LRR containing receptor-like kinase		-0.0149581	0.0406056	0.737308	0.49647
At2g15020	expressed protein			-0.488219	-1.03145	-0.892909	n.a.
At2g15050	lipid transfer protein, putative			0.0317908	-0.316036	-0.835723	-0.496467
At2g15560	expressed protein			0.0749874	0.00212881	-0.635805	-0.0233134
At2g15890	expressed protein			0.28599	0.864839	0.689407	-1.02729
At2g15970	cold-acclimation protein, putative (FL3-5A3)	Abiotic stress cold		0.383666	0.583828	0.233713	-1.10309
At2g16280	very-long-chain fatty acid condensing enzyme, putative	Wax biosynthesis		0.178917	-0.12983	-0.977401	0.3069
At2g16365	F-box family protein			0.427359	0.878816	1.04775	-0.545097
At2g16430	purple acid phosphatase (PAP10)			0.00874255	0.100928	0.743304	0.0933426
At2g16660	nodulin family protein			0.682492	0.730813	-0.548721	-0.204405
At2g17840	senescence/dehydration-associated protein-related (ERD7)	Abiotic stress Drought/Salt		0.242292	0.514188	0.86658	-0.244204
At2g18300	basic helix-loop-helix (bHLH) family protein	bHLH		-0.136773	-0.226634	-0.919624	0.11899
At2g18680	expressed protein			-0.10242	-0.00206228	1.09352	1.10494
At2g19760	profilin 1 (PRO1) (PFN1) (PRF1) / allergen Ara t 8			-0.0172903	-0.161103	-0.733164	0.0433702
At2g20630	protein phosphatase 2C, putative / PP2C, putative			-0.0759108	-0.197744	0.647806	0.00823329
At2g20670	expressed protein			-0.483091	-0.536942	-0.804139	0.234197
At2g20890	expressed protein			0.0976202	0.0229059	-0.900788	-0.0575973
At2g21060	cold-shock DNA-binding family protein / glycine-rich protein (GRP2)	Abiotic stress cold		0.0549693	0.0506899	0.974055	-0.189198
At2g21130	peptidyl-prolyl cis-trans isomerase / cyclophilin (CYP2) / rotamase			0.454557	1.5147	1.61223	-0.883907
At2g21185	expressed protein			-0.435599	-0.888378	-0.59687	0.28212
At2g21330	fructose-bisphosphate aldolase, putative - chloroplastic	Calvin cycle		-0.0515859	-0.198673	-0.00576657	0.700723
At2g21600	RER1B protein			0.0506211	-0.0753573	-0.686331	0.11186
At2g21660	glycine-rich RNA-binding protein (GRP7)			0.194158	1.149	1.21053	-1.05458
At2g22125	C2 domain-containing protein			0.0716961	0.0406051	-0.729829	0.204935
At2g22795	expressed protein			-0.0188977	0.0551998	-1.01662	-0.179289
At2g22980	serine carboxypeptidase S10 family protein			-0.346924	-0.0698847	0.118861	-0.813468
At2g23200	protein kinase family protein	protein kinase		-0.265631	-0.147598	0.708999	0.0722884
At2g23390	expressed protein			0.121004	-0.137436	-0.770037	0.0438351
At2g23680	stress-responsive protein, putative			-0.113761	-0.059475	1.25424	0.359477
At2g24060	translation initiation factor 3 (IF-3) family protein			0.107765	-0.187696	-0.912181	-0.21157
At2g24160	pseudogene, leucine rich repeat protein family			-0.284455	n.a.	0.823044	0.274353
At2g24180	cytochrome P450 family protein			0.229148	-0.0595946	-0.749269	-0.0626978
At2g24240	potassium channel tetramerisation domain-containing protein			-0.0274066	0.10801	1.14066	-0.00570966
At2g24270	NADP-dependent glyceraldehyde-3-phosphate dehydrogenase, putative	Calvin cycle		-0.129734	-0.252492	-0.960456	0.16161
At2g24280	serine carboxypeptidase S28 family protein			-0.168585	-0.330153	-0.671075	0.194059
At2g24600	ankyrin repeat family protein			-0.19574	0.0282893	0.643444	1.07115
At2g24790	zinc finger (B-box type) family protein	Zinc finger family protein		-0.0488164	-0.156507	-0.819978	-0.0274501
At2g24820	Rieske (2Fe-2S) domain-containing protein			0.119007	-0.109954	-0.985394	0.0334173
At2g25000	WRKY family transcription factor -WRKY60	WRKY	WRKY60	-0.124527	-0.162048	0.735755	0.439793
At2g25080	phospholipid hydroperoxide glutathione peroxidase, chloroplast / PHGPx (GPX1)	ROS removal		-0.15535	-0.394436	-0.707357	0.116045
At2g25510	expressed protein			-0.436687	-0.724508	1.34563	-0.0788354
At2g25735	expressed protein			-0.424095	0.102809	0.311004	0.976396
At2g25810	tonoplast intrinsic protein, putative	TIP		0.102801	-0.0536085	-0.634715	-0.143782
At2g26250	beta-ketoacyl-CoA synthase family (FIDDLEHEAD) (FDH)	Secondary metabolism - Terpenes		0.0862589	-0.195611	-0.875924	n.a.
At2g26280	smr (Small MutS Related) domain-containing protein			0.10664	0.0421428	-0.684019	0.208885
At2g26440	pectinesterase family protein	Cell Wall		-0.178915	0.158044	1.27415	-0.0676907
At2g26560	patatin, putative			-0.046106	0.396973	1.48641	0.116627
At2g26690	nitrate transporter (NTP2)	Nitrogen		-0.340792	-0.62413	-0.676584	-0.0877014
At2g27420	cysteine proteinase, putative			-0.287528	-1.07656	-0.904004	0.289274
At2g27420	cysteine proteinase, putative			-0.287528	-1.07656	-0.904004	0.289274
At2g27530	60S ribosomal protein L10A (RPL10aB)			0.186927	0.226192	-0.70797	-0.117845
At2g28000	RuBisCO subunit binding-protein alpha subunit, chloroplast / 60 kDa chaperonin alpha subunit / CPN-60 alpha	Calvin cycle		0.232697	0.19465	-1.74545	0.219597
At2g28190	superoxide dismutase (Cu-Zn), chloroplast (SODCP) / copper/zinc superoxide dismutase (CSD2)	ROS removal		0.10753	0.170462	-0.979241	0.261329
At2g28790	osmotin-like protein, putative			-0.0678299	0.699774	0.306925	-0.308488
At2g28840	ankyrin repeat family protein			0.0707739	0.468131	0.797131	-0.765517
At2g28900	mitochondrial import inner membrane translocase subunit Tim17/Tim22/Tim23 family protein			0.094845	0.79748	0.725169	-1.2389
At2g29340	short-chain dehydrogenase/reductase (SDR) family protein			-0.145227	-0.152829	-0.720273	0.315673
At2g29350	tropinone reductase, putative / tropine dehydrogenase, putative			0.138069	-0.408158	1.57634	0.341541
At2g29440	glutathione S-transferase, putative	ROS removal		0.166979	-0.265676	-0.394684	-0.666077
At2g29720	monooxygenase family protein			-0.0703117	0.0894031	1.11249	0.221673
At2g29770	kelch repeat-containing F-box family protein			0.0199477	0.00833297	0.647762	-0.0489237
At2g29980	omega-3 fatty acid desaturase, endoplasmic reticulum (FAD3)			0.221579	0.0837882	-0.840683	n.a.
At2g30010	expressed protein			0.0325804	-0.014254	-0.712864	0.0501723
At2g30140	UDP-glucoronosyl/UDP-glucosyl transferase family protein			-0.134768	-0.106532	1.03699	0.57756
At2g30440	chloroplast thylakoidal processing peptidase			0.00375635	0.1028	-0.747317	0.0377173
At2g30520	signal transducer of phototropic response (RPT2)			-0.515933	-0.599813	-1.61518	0.957437
At2g31010	protein kinase family protein	protein kinase		0.125001	0.100356	-1.2194	0.0622002
At2g31070	TCP family transcription factor, putative			0.221202	0.845756	0.857942	-0.799465
At2g31150	expressed protein			0.0449813	-0.0471035	-0.823308	-0.158205
At2g31430	invertase/pectin methylesterase inhibitor family protein			0.306141	0.158023	-1.06456	-0.0736786
At2g31560	expressed protein			0.110092	0.234153	0.692204	n.a.
At2g31780	zinc finger (C3HC4-type RING finger) family protein	Zinc finger family protein		0.1945	0.0422782	-0.801325	-0.254675
At2g31865	poly (ADP-ribose) glycohydrolase (PARG) family protein			-0.181112	0.0170545	0.711225	0.72513
At2g32150	haloacid dehalogenase-like hydrolase family protein			-0.517967	-0.589728	-0.242985	n.a.
At2g32230	pentatricopeptide (PPR) repeat-containing protein			0.269168	-0.0145979	-0.742116	0.0240787
At2g32680	disease resistance family protein LRR -	LRR containing receptor-like kinase		-0.0177183	0.00827941	1.26216	0.81119
At2g32870	meprin and TRAF homology domain-containing protein / MATH domain-containing protein			-0.181315	-0.886861	-0.164751	-0.0160923
At2g33380	calcium-binding RD20 protein (RD20) RESPONSIVE TO DESSICATION 20 - Encodes a calcium binding protein whose mRNA is induced upon treatment with NaCl, ABA and in response to dessication. mRNA expression under drought conditions is apparent particularly in leaves and flowers.	calcium regulation	(RD20)	0.153766	-0.639128	-0.177366	-0.647683
At2g33770	ubiquitin-conjugating enzyme family protein			-0.0214824	-0.00714912	-0.762468	0.188412
At2g33790	pollen Ole e 1 allergen and extensin family protein			1.09743	0.552431	-0.0102839	0.13552
At2g33830	dormancy/auxin associated family protein	Auxin related		0.021456	0.464178	1.52862	-0.744574
At2g33850	expressed protein			-0.392453	-0.773694	-0.637811	-0.191324
At2g34300	dehydration-responsive protein-related	Abiotic stress Drought/Salt		n.a.	0.036736	-0.740702	0.128173
At2g34490	cytochrome P450 family protein			-0.269794	-0.530126	-0.733615	-0.106697
At2g34770	fatty acid hydroxylase (FAH1)			-0.092567	-0.036522	-0.700036	0.535625
At2g35190	novel plant SNARE 11 (NPSN11)			0.0100669	-0.104491	-0.688622	-0.344669
At2g35260	expressed protein			0.0134017	-0.106255	-1.03466	-0.0033963
At2g35490	plastid-lipid associated protein PAP, putative			0.107991	0.0779296	-0.875635	-0.0993923
At2g35780	serine carboxypeptidase S10 family protein			0.0924163	-0.0255611	-0.789471	-0.0318189
At2g35930	U-box domain-containing protein			-0.264066	-0.270279	0.084486	0.828956
At2g35980	harpin-induced family protein (YLS9) / HIN1 family protein / harpin-responsive family protein			0.0706833	-0.120899	1.19896	0.113908
At2g36000	mitochondrial transcription termination factor-related / mTERF-related			0.204691	-0.13343	-0.672	0.0016594
At2g36390	1,4-alpha-glucan branching enzyme / starch branching enzyme class II (SBE2-1)			0.158976	0.547711	0.416838	-0.749678
At2g36470	expressed protein			0.27154	0.41544	0.843204	-0.11774
At2g36630	expressed protein			-0.418985	-0.563251	-0.661727	1.03166
At2g36830	major intrinsic family protein / MIP family protein	TIP		0.0104965	-0.525517	-1.32557	-0.253368
At2g36870	xyloglucan:xyloglucosyl transferase, putative / xyloglucan endotransglycosylase, putative	Cell wall modification		-0.138736	-0.257167	-0.741706	0.338345
At2g36990	RNA polymerase sigma subunit SigF (sigF) / sigma-like factor (SIG6)			0.234563	0.148658	-0.938462	0.10101
At2g37180	plasma membrane intrinsic protein 2C (PIP2C) / aquaporin PIP2.3 (PIP2.3)	PIP		0.00441399	-0.860675	-0.665972	-0.147815
At2g37220	29 kDa ribonucleoprotein, chloroplast, putative / RNA-binding protein cp29, putative			0.295744	0.148887	-1.77395	n.a.
At2g37460	nodulin MtN21 family protein			-0.000421784	-0.38189	0.717459	0.307826
At2g37640	expansin, putative (EXP3)	Cell wall		-0.271484	-0.264945	-0.711244	-0.60973
At2g37710	lectin protein kinase, putative	protein kinase		-0.235026	0.0691602	1.26466	0.15338
At2g37790	aldo/keto reductase family protein			-0.0277916	-0.126438	-0.686112	0.0217631
At2g37940	expressed protein			-0.0417981	0.285316	0.7775	0.186077
At2g37970	SOUL heme-binding family protein			-0.330133	-0.451047	-0.141904	0.749551
At2g38210	ethylene-responsive protein, putative	ethylene related ??		-0.0153012	-0.197831	-0.735748	0.460371
At2g38310	expressed protein			-0.188964	-0.0115171	0.301622	0.933252
At2g38390	peroxidase, putative	ROS removal		0.680152	-0.431903	0.957542	0.0579314
At2g38440	expressed protein			-0.0399326	0.136869	-0.678243	0.175324
At2g38540	nonspecific lipid transfer protein 1 (LTP1)			-0.0853131	-0.380333	-0.63607	-0.530452
At2g38750	annexin 4 (ANN4)	Cellular organization		0.110072	-0.043293	-0.458256	-0.750895
At2g38780	expressed protein			-0.0748132	0.0125078	-0.91228	0.231307
At2g38860	proteaseI (pfpI)-like protein (YLS5)			0.0300462	0.0063075	0.809234	0.0962872
At2g39310	jacalin lectin family protein - Identical to myrosinase binding protein	Auxin related		-0.37304	-0.725414	-0.803182	-0.315789
At2g39330	jacalin lectin family protein - similar to myrosinase binding protein	Auxin related		-0.757006	-1.22456	-0.750475	-0.631626
At2g39730	ribulose bisphosphate carboxylase/oxygenase activase / RuBisCO activase	Calvin cycle		-0.0745123	-0.15737	-1.04637	0.525555
At2g39800	delta 1-pyrroline-5-carboxylate synthetase A / P5CS A (P5CS1)			0.225824	-0.865195	-0.777425	-0.122904
At2g39920	acid phosphatase class B family protein			0.243062	0.684061	0.686702	-0.647117
At2g40080	expressed protein			0.964724	1.72012	1.93866	-1.31171
At2g40140	zinc finger (CCCH-type) family protein	Zinc finger family protein		-0.00138109	0.228267	0.822079	0.0169804
At2g40220	abscisic acid-insensitive 4 (ABI4)			0.10657	0.224788	0.0930858	-0.748278
At2g40330	Bet v I allergen family protein			-0.0721645	0.644814	0.727472	0.573187
At2g40610	expansin, putative (EXP8)	Cell wall		-0.538222	-1.12251	-0.48782	-0.186369
At2g40660	tRNA-binding region domain-containing protein			0.283568	0.133563	-0.69919	-0.0224016
At2g40750	WRKY family transcription factor - WRKY54	WRKY	WRKY54	-0.0921318	0.00960866	1.28142	0.0947517
At2g40800	expressed protein			0.150401	0.0676331	-0.744151	0.00316682
At2g40840	glycoside hydrolase family 77 protein Cytosolic DISPROPORTIONATING ENZYME 2, Starch and maltose Metabolism	Major CHO Metabolism - Starch cleavage	DPE2	-0.0408547	0.145621	0.0662614	-0.69085
At2g41090	calmodulin-like calcium-binding protein, 22 kDa (CaBP-22)	calcium regulation		-0.77018	-0.706667	1.08169	0.468201
At2g41250	haloacid dehalogenase-like hydrolase family protein			-0.114642	-0.573019	-0.418112	1.0865
At2g41990	expressed protein			-0.229826	0.198052	-0.314807	0.809466
At2g42100	actin, putative			0.249488	0.122091	-1.27981	n.a.
At2g42220	rhodanese-like domain-containing protein			-0.063223	-0.0726326	-0.635498	-0.0496616
At2g42250	cytochrome P450 family protein			0.730869	-0.0388552	0.0613897	0.155496
At2g42530	cold-responsive protein / cold-regulated protein (cor15b)	Abiotic stress cold		0.698243	1.2733	1.37751	-1.28644
At2g43000	no apical meristem (NAM) family protein			-0.283521	-0.17336	0.941298	-0.11916
At2g43010	phytochrome-interacting factor 4 (PIF4) / basic helix-loop-helix protein 9 (bHLH9) / short under red-light 2 (SRL2)	bHLH		-0.184076	-0.230626	-1.16949	-0.015074
At2g43020	amine oxidase family protein			0.036988	0.127516	0.135366	-0.701808
At2g43100	aconitase C-terminal domain-containing protein	Respiration		0.0235919	-0.471454	-1.27335	0.306143
At2g43360	biotin synthase (BioB) (BIO2)			0.132286	0.305308	-1.14248	-0.203907
At2g43400	electron transfer flavoprotein-ubiquinone oxidoreductase family protein	Mitochondria Electron Transport		0.244303	0.0940267	-0.853097	-0.42016
At2g43510	trypsin inhibitor, putative			0.272556	-0.287044	0.843303	-0.464835
At2g43530	trypsin inhibitor, putative	Biotic response		0.106685	0.259462	0.803204	-1.276
At2g43560	immunophilin / FKBP-type peptidyl-prolyl cis-trans isomerase family protein			0.177754	0.231425	-0.0379139	-0.714071
At2g43610	glycoside hydrolase family 19 protein - Chitinase putative	Biotic response		0.368893	0.465131	0.842801	0.0101249
At2g43620	chitinase, putative	Biotic response		-0.0552453	1.01365	1.17938	0.0508481
At2g43710	acyl-(acyl-carrier-protein) desaturase / stearoyl-ACP desaturase (SSI2)	JA related		0.0885524	0.0878373	-1.26079	0.00335834
At2g43950	expressed protein			0.149224	5.9269e-05	-0.733861	0.048145
At2g44050	6,7-dimethyl-8-ribityllumazine synthase / DMRL synthase / lumazine synthase / riboflavin synthase			0.176257	0.0684196	-1.22652	0.0379631
At2g44060	late embryogenesis abundant family protein / LEA family protein			0.136786	0.06371	-0.83697	0.0259413
At2g44220	expressed protein			0.196451	-0.390447	0.702747	0.974518
At2g44240	expressed protein			0.11213	-0.360689	1.89016	1.42375
At2g44870	expressed protein			0.140483	-0.072668	-0.79626	-0.135287
At2g45180	protease inhibitor/seed storage/lipid transfer protein (LTP) family protein			0.0719448	0.0560929	-0.85523	n.a.
At2g45290	BAM	Calvin cycle		0.145184	0.248422	-0.737688	0.0358004
At2g45560	cytochrome P450 family protein -CYP76C1		CYP76C1	0.107448	0.250278	0.30771	-0.871358
At2g45660	MADS-box protein (AGL20)			n.a.	0.128968	0.702814	0.167105
At2g45960	plasma membrane intrinsic protein 1B (PIP1B) / aquaporin PIP1.2 (PIP1.2) / transmembrane protein A (TMPA)	PIP		-0.329203	-0.657089	-0.550723	0.149016
At2g46220	expressed protein			-0.324446	-0.579652	-0.85937	-0.155191
At2g46370	auxin-responsive GH3 family protein - JAR1	Ja related	JAR1	0.223588	-0.0297921	-0.79178	0.00846538
At2g46400	WRKY family transcription factor - WRKY 46	WRKY	WRKY 46	-0.239991	0.000377238	0.659218	1.1709
At2g46450	cyclic nucleotide-regulated ion channel, putative (CNGC12)			0.102149	0.018496	0.0267689	0.779411
At2g46600	calcium-binding protein, putative	calcium regulation		-0.391146	-0.177828	0.980653	0.423973
At2g46680	homeobox-leucine zipper protein 7 (HB-7) / HD-ZIP transcription factor 7	Homeobox		0.76181	-0.325366	0.311958	-0.119305
At2g46820	expressed protein			0.0532691	n.a.	-0.766122	n.a.
At2g46830	myb-related transcription factor (CCA1)	MYB		-0.28376	-0.377327	-0.615698	1.01195
At2g47730	glutathione S-transferase 6 (GST6)	ROS removal		0.000513561	-0.130691	0.735132	0.517585
At2g47770	benzodiazepine receptor-related			0.923693	0.00253361	0.140411	0.101136
At2g47890	zinc finger (B-box type) family protein	Zinc finger family protein		0.430994	0.841907	1.00852	-0.619278
At2g47930	hydroxyproline-rich glycoprotein family protein			0.052689	-0.0469784	-0.819014	-0.155846
At2g48020	sugar transporter, putative			-0.0064425	-0.144837	-0.113166	0.672374
At3g01060	expressed protein			0.00165072	-0.00318215	0.274116	0.807724
At3g01190	peroxidase 27 (PER27) (P27) (PRXR7)	ROS removal		0.641939	0.567948	0.762748	0.121859
At3g01260	aldose 1-epimerase family protein			0.843574	-0.344399	-0.100509	0.0348228
At3g01290	band 7 family protein			-0.0778766	-0.285916	0.994376	0.907012
At3g01500	carbonic anhydrase 1, chloroplast / carbonate dehydratase 1 (CA1)	Photosynthesis	CA1	0.186034	-0.207691	-1.70744	n.a.
At3g02090	mitochondrial processing peptidase beta subunit, putative			0.193721	0.0177318	-1.14913	0.115931
At3g02350	glycosyl transferase family 8 protein			0.138697	0.00853717	-0.688366	0.204411
At3g02360	6-phosphogluconate dehydrogenase family protein	OPP oxidative		0.332258	-0.108101	-0.758832	-0.0588497
At3g02380	zinc finger protein CONSTANS-LIKE 2 (COL2)	Zinc finger family protein		-0.559389	-1.17479	-1.18858	2.13972
At3g02450	cell division protein ftsH, putative			0.195575	0.0877446	-1.25975	0.152221
At3g02470	adenosylmethionine decarboxylase family protein	Polyamines		0.401031	-0.432628	-2.2336	n.a.
At3g02480	ABA-responsive protein-related			1.49608	0.151068	0.371886	-0.328926
At3g02770	dimethylmenaquinone methyltransferase family protein			-0.0214538	-0.199109	0.714575	0.0201659
At3g02885	gibberellin-regulated protein 5 (GASA5) / gibberellin-responsive protein 5			0.164749	-0.518887	-0.664041	0.11395
At3g04060	no apical meristem (NAM) family protein			0.0991037	0.0452596	0.796014	-0.355365
At3g04210	disease resistance protein (TIR-NBS class), putative	Biotic response		-0.39572	-0.128544	0.953946	0.565267
At3g04720	hevein-like protein (HEL)			-0.0166103	-0.502217	0.853106	n.a.
At3g04790	ribose 5-phosphate isomerase-related Chloroplast thylakoid membrane	Calvin cycle		0.297124	0.301907	-0.916708	n.a.
At3g05730	expressed protein			-0.0442053	0.531732	0.996121	-0.0596953
At3g05880	hydrophobic protein (RCI2A) / low temperature and salt responsive protein (LTI6A)	Abiotic stress Drought/Salt/Cold		0.385611	0.426586	0.60559	-0.760109
At3g05900	neurofilament protein-related			-0.113959	-0.39668	-1.19518	0.378153
At3g05900	neurofilament protein-related			-0.113959	-0.39668	-1.19518	0.378153
At3g05950	germin-like protein, putative			0.123465	-0.293308	0.170214	-0.929047
At3g06060	short-chain dehydrogenase/reductase (SDR) family protein			0.0799939	-0.0909203	-0.682916	-0.0351906
At3g06070	expressed protein			-0.24073	-0.44533	-0.143028	0.934991
At3g06550	O-acetyltransferase-related			0.0806045	-0.208958	-0.989611	0.0312752
At3g07320	glycosyl hydrolase family 17 protein			0.199744	0.781607	0.663853	-0.48326
At3g07390	auxin-responsive protein / auxin-induced protein (AIR12)	Auxin related		0.0697925	0.0539303	-0.694253	-0.276726
At3g07580	expressed protein			-0.0588677	0.020421	0.649783	-0.0505634
At3g08600	expressed protein			0.0744207	-0.0735048	-0.71543	0.102648
At3g09390	metallothionein protein, putative (MT2A)			0.352962	0.431113	0.844354	-0.803109
At3g10040	expressed protein			-0.864169	-0.833094	-0.496001	0.380891
At3g10070	transcription initiation factor IID (TFIID) subunit A family protein			-0.548758	-0.425649	-0.678969	0.295112
At3g10260	reticulon family protein			0.0597795	0.717407	0.542131	-0.95662
At3g10300	calcium-binding EF hand family protein			-0.573436	-0.688247	-0.16991	-0.069344
At3g10500	no apical meristem (NAM) family protein			-0.510285	-0.75957	-0.406595	0.0397482
At3g10550	expressed protein			-0.31152	-0.328988	0.63414	0.0666792
At3g10985	wound-responsive protein-related	Abiotic stress wounding		-0.0663897	-0.405649	-0.907739	0.0988849
At3g12530	DNA replication protein-related			0.179417	0.213986	0.712124	-0.852879
At3g13520	arabinogalactan-protein (AGP12)	Cell adhesion		-0.132468	-0.286112	-0.762864	0.0370863
At3g14210	myrosinase-associated protein, putative	Auxin related		0.304111	0.421935	0.826351	-0.200576
At3g14390	diaminopimelate decarboxylase, putative / DAP carboxylase, putative			0.189874	-0.108523	-0.892811	-0.0667836
At3g14680	cytochrome P450, putative			n.a.	0.204447	0.710023	-0.027263
At3g14940	phosphoenolpyruvate carboxylase, putative / PEP carboxylase, putative			0.88094	0.093876	-0.0116265	-0.209525
At3g15356	legume lectin family protein			-0.251284	-0.0569174	0.750593	n.a.
At3g15540	auxin-responsive protein / indoleacetic acid-induced protein 19 (IAA19)	Auxin related		-0.688816	-0.190756	-0.462752	0.23142
At3g15640	cytochrome c oxidase family protein	Mitochondria Electron Transport		0.310184	0.0303906	-0.675702	-0.263379
At3g15670	late embryogenesis abundant protein, putative / LEA protein, putative			0.871177	0.0856577	0.595706	-0.0616582
At3g15720	glycoside hydrolase family 28 protein / polygalacturonase (pectinase) family protein			0.487894	0.563214	0.625484	-0.360621
At3g15850	fatty acid desaturase family protein			0.250544	-0.0820063	-0.823294	0.289575
At3g16240	delta tonoplast integral protein (delta-TIP)	TIP		-0.142309	-0.53477	-2.01862	0.282154
At3g16370	GDSL-motif lipase/hydrolase family protein			-0.0201298	-0.107077	-0.71986	-0.240036
At3g16400	jacalin lectin family protein			0.227415	-0.463689	-0.981451	-0.172311
At3g16450	jacalin lectin family protein	JA related		0.0915884	-0.715949	-0.481701	-0.0364391
At3g16470	jacalin lectin family protein	JA related		-0.0973074	-0.667948	-0.289549	n.a.
At3g16670	expressed protein			0.0640808	0.457707	0.941441	-0.0240437
At3g17110	pseudogene, glycine-rich protein			0.343357	0.339806	0.508663	-0.807482
At3g17510	CBL-interacting protein kinase 1 (CIPK1)	Protein kinase		-0.529054	-0.773774	-0.74767	n.a.
At3g18000	phosphoethanolamine N-methyltransferase 1 / PEAMT 1 (NMT1)			0.143968	0.514226	-0.266845	-0.775358
At3g18060	transducin family protein / WD-40 repeat family protein			0.168663	-0.0533179	-1.36452	-0.0364471
At3g18080	glycosyl hydrolase family 1 protein			0.0854142	0.494095	0.500607	-1.04772
At3g18250	expressed protein			0.0712114	-0.196438	1.44784	0.157621
At3g18485	hypothetical protein			-0.348284	-0.6028	-0.0487433	0.378418
At3g18830	mannitol transporter, putative	Sugar Transport		-0.275869	0.175364	0.991993	-0.0970215
At3g18890	expressed protein	Abiotic stress light		0.0471939	-0.121303	-0.739582	-0.0429845
At3g19030	expressed protein			-0.274337	-0.647758	-0.740103	0.437829
At3g19350	polyadenylate-binding protein-related / PABP-related			0.409817	0.819877	0.484097	-0.450236
At3g19480	D-3-phosphoglycerate dehydrogenase, putative / 3-PGDH, putative			0.060156	-0.06123	-1.06462	0.0520195
At3g19553	amino acid permease family protein			0.206501	0.079325	-0.771568	-0.176882
At3g19680	expressed protein			-0.125786	-0.243238	-0.64183	0.673454
At3g20810	transcription factor jumonji (jmjC) domain-containing protein			0.294715	0.255871	n.a.	-0.680037
At3g20820	leucine-rich repeat family protein			-0.131519	-0.246851	-0.747746	-0.341992
At3g22840	chlorophyll A-B binding family protein / early light-induced protein (ELIP)	Abiotic Stress Light		0.802721	1.17745	1.35828	2.51856
At3g23170	expressed protein			-0.361885	-0.610449	-0.25903	0.153083
At3g23570	dienelactone hydrolase family protein			-0.0707739	-0.611346	-0.500518	0.0266985
At3g23700	S1 RNA-binding domain-containing protein			0.159354	0.0902925	-1.09469	0.0371932
At3g24100	four F5 family protein / 4F5 family protein			0.0434851	-0.622309	-0.361004	-0.136157
At3g24190	ABC1 family protein			0.0372085	0.0395353	0.0368223	0.689219
At3g25040	ER lumen protein retaining receptor, putative / HDEL receptor, putative			0.103158	-0.0793686	-0.780045	-0.0699287
At3g25190	nodulin, putative			0.0470087	-0.742864	-0.306027	0.349329
At3g25230	peptidyl-prolyl cis-trans isomerase / FK506-binding protein (ROF1)			0.0815754	0.05734	-0.874834	-0.0539178
At3g25690	CHLOROPLAST UNUSUAL POSITIONING 1 - hydroxyproline-rich glycoprotein family protein / actin binding protein required for normal chloroplast positioning and photodamage avoidance		CHUP1	0.0492556	-0.311796	-1.15823	0.198195
At3g25882	NPR1/NIM1-interacting protein 2 (NIMIN-2)	SA induced	NIMIN-2	-0.346314	0.106469	1.84709	0.712666
At3g26030	serine/threonine protein phosphatase 2A (PP2A) regulatory subunit Bprim, putative			0.0908957	-0.203386	-1.07511	0.313632
At3g26210	cytochrome P450 71B23, putative (CYP71B23)			-0.074492	-0.125492	1.43125	0.57285
At3g26510	octicosapeptide/Phox/Bem1p (PB1) domain-containing protein			-0.280481	-0.688325	0.117797	-0.19951
At3g26570	phosphate transporter family protein			-0.247228	-0.36785	-0.420562	0.970966
At3g27170	chloride channel protein (CLC-b)	anion transport	CLC-b	0.0831547	-0.347367	-0.849649	-0.00194909
At3g27210	expressed protein			0.241383	0.146339	0.737676	-0.104653
At3g28040	leucine-rich repeat transmembrane protein kinase, putative	LRR containing receptor-like kinase		0.0527087	0.0153332	-0.979437	0.0691564
At3g28180	glycosyl transferase family 2 protein			-0.0538819	-0.137802	-0.633079	0.347615
At3g28270	expressed protein			-0.208927	-1.05043	-1.09454	0.0573536
At3g28480	oxidoreductase, 2OG-Fe(II) oxygenase family protein			-0.114747	0.0635218	0.672189	0.082882
At3g28540	AAA-type ATPase family protein			-0.237918	-0.328297	1.35486	0.433304
At3g28550	proline-rich extensin-like family protein			0.860733	0.24394	0.128443	-0.00701161
At3g28740	cytochrome P450 CYP81D1	JA related		0.408524	0.057896	-0.195394	-0.982569
At3g28930	avrRpt2-induced AIG2 protein (AIG2)	Biotic response		-0.163501	0.019974	0.867956	0.039548
At3g33002	pseudogene, ribosomal protein S2p family			0.586411	0.29634	-0.646181	0.124266
At3g43720	protease inhibitor/seed storage/lipid transfer protein (LTP) family protein			-0.0283088	-0.161539	-1.06863	-0.0182762
At3g44310	nitrilase 1 (NIT1)	Auxin related		-0.220842	-0.478425	-0.771897	n.a.
At3g44990	xyloglucan:xyloglucosyl transferase, putative / xyloglucan endotransglycosylase, putative	Cell wall modification		0.364673	-0.27977	-0.716073	-0.21337
At3g45140	lipoxygenase (LOX2)	JA related	LOX2	-0.15336	-0.654259	0.198869	-0.820056
At3g45160	expressed protein			-0.0675151	-0.515082	-0.737675	-0.103126
At3g45620	transducin family protein / WD-40 repeat family protein			-0.0403804	-0.0317347	1.17868	0.156001
At3g46620	zinc finger (C3HC4-type RING finger) family protein	Zinc finger family protein		-0.732413	-0.333766	0.0272803	0.0978406
At3g47050	glycosyl hydrolase family 3 protein			-0.0248309	-0.0429057	0.767919	0.295423
At3g47160	expressed protein			0.0633951	0.17669	0.261341	-0.742684
At3g47420	glycerol-3-phosphate transporter, putative / glycerol 3-phosphate permease, putative			-0.45358	-0.964801	-0.84875	0.750139
At3g47480	calcium-binding EF hand family protein	calcium regulation		-0.103823	-0.142498	1.27754	0.468478
At3g47540	chitinase, putative	Biotic response		0.127076	0.0286978	0.674448	-0.0028132
At3g47650	bundle-sheath defective protein 2 family / bsd2 family			0.262616	0.0372698	-0.774436	n.a.
At3g47860	apolipoprotein D-related			0.154488	0.486895	0.760082	-0.79191
At3g48000	aldehyde dehydrogenase (ALDH2)			n.a.	-0.0288977	-0.846331	-0.196266
At3g48080	lipase class 3 family protein / disease resistance protein-related	Biotic response		-0.05319	-0.0764665	0.858599	0.0294177
At3g48110	aminoacyl-t-RNA synthetase, putative			0.123919	0.0680946	-0.842148	-0.014793
At3g48360	speckle-type POZ protein-related			0.3964	0.441314	0.540327	-0.924883
At3g48640	expressed protein			-0.807122	-0.547502	0.897826	0.766667
At3g48740	nodulin MtN3 family protein	Nodulation		-0.00245532	0.206125	0.650167	-0.199349
At3g49680	branched-chain amino acid aminotransferase 3 / branched-chain amino acid transaminase 3 (BCAT3)			0.198089	-0.185764	-1.77926	-0.0648996
At3g49990	expressed protein			0.194702	0.153847	-1.10701	0.127241
At3g50260	ERF/AP2 domain-containing transcription factor, putative	ethylene related	DREB family	0.181981	-0.0507028	1.05459	n.a.
At3g50330	basic helix-loop-helix (bHLH) family protein	bHLH		-0.0393069	0.0386701	0.296183	-0.765081
At3g50440	hydrolase, alpha/beta fold family protein	Hormone metabolism		-0.142672	0.0843735	-0.00124492	-0.791971
At3g50930	AAA-type ATPase family protein			-0.115593	-0.0784626	0.629593	0.690607
At3g50970	dehydrin xero2 (XERO2) / low-temperature-induced protein LTI30 (LTI30)			1.78698	0.728684	0.974721	-0.174006
At3g51330	aspartyl protease family protein			0.0481592	0.125837	1.03719	0.433538
At3g51520	diacylglycerol acyltransferase family			0.0754099	-0.0626287	-0.832124	-0.325625
At3g51580	expressed protein			0.0897124	-0.00230478	-0.644765	-0.0505189
At3g51895	sulfate transporter (ST1)	Sulfur	ST1	-0.354513	-0.619516	-0.166259	0.155856
At3g51920	calmodulin-9 (CAM9)	calcium regulation		-0.172154	-0.085164	0.150572	1.12793
At3g51950	zinc finger (CCCH-type) family protein / RNA recognition motif (RRM)-containing protein	Zinc finger family protein		0.0188499	-0.15262	-0.878225	0.100851
At3g52180	protein tyrosine phosphatase/kinase interaction sequence protein (PTPKIS1)	Protein kinase		-0.078921	0.351362	0.416516	-0.872668
At3g52360	expressed protein			-0.401869	-0.750451	-0.823428	0.0873139
At3g52430	phytoalexin-deficient 4 protein (PAD4)	SA related	PAD4	-0.170835	-0.0217815	1.36222	1.02263
At3g52720	carbonic anhydrase family protein			-0.310806	-0.833431	-0.438692	0.0139517
At3g52750	chloroplast division protein, putative			0.155234	-0.134069	-1.0023	-0.0491997
At3g53800	armadillo/beta-catenin repeat family protein			0.000729283	0.143316	0.279056	-0.794432
At3g53980	protease inhibitor/seed storage/lipid transfer protein (LTP) family protein			0.752294	-0.745806	-0.24024	-0.127281
At3g54360	expressed protein			-0.0111788	-0.266036	-0.850534	-0.244438
At3g54500	expressed protein			-0.449602	-0.667041	-1.19792	1.77743
At3g54580	proline-rich extensin-like family protein			1.26985	0.042424	0.141892	0.0787402
At3g55450	protein kinase, putative	cytoplasmic receptor kinase		0.0748316	0.516784	1.0673	-0.659116
At3g55500	expansin, putative (EXP16)	Cell wall		0.118919	0.460099	0.401762	-0.984267
At3g55940	phosphoinositide-specific phospholipase C, putative			0.153774	0.208401	0.641105	-0.536743
At3g56150	eukaryotic translation initiation factor 3 subunit 8 / eIF3 p110 / eIF3c / p105 (TIF3C1)			0.109745	0.175594	-0.72956	-0.00736494
At3g56400	WRKY70	WRKY	WRKY70	-0.712995	-0.101037	1.13281	0.429782
At3g56430	expressed protein			0.125272	0.10014	-0.742555	-0.0424959
At3g56460	oxidoreductase, zinc-binding dehydrogenase family protein			0.0440668	0.0487986	-0.718572	-0.144248
At3g56710	sigA-binding protein			-0.42994	0.204708	1.07177	0.0553712
At3g57020	strictosidine synthase family protein			-0.235033	-0.500049	-0.239866	0.782246
At3g57240	beta-1,3-glucanase (BG3)	Biotic response		-0.0528174	-0.025195	2.53879	0.881985
At3g57260	glycosyl hydrolase family 17 protein			0.0449769	-0.37559	1.58891	0.383458
At3g57290	eukaryotic translation initiation factor 3E / eIF3e (TIF3E1)			0.288956	0.264443	-1.34621	-0.109743
At3g57560	aspartate/glutamate/uridylate kinase family protein			0.130332	-0.0248408	-0.725816	-0.161365
At3g58570	DEAD box RNA helicase, putative			0.270224	0.641901	1.11486	-0.501754
At3g58610	ketol-acid reductoisomerase			0.166046	0.131975	-0.921291	0.0357137
At3g58830	haloacid dehalogenase (HAD) superfamily protein			0.211194	0.191461	-0.67327	-0.0679346
At3g58990	aconitase C-terminal domain-containing protein	Respiration		0.00789386	-0.619366	-0.459506	-0.0118706
At3g59060	basic helix-loop-helix (bHLH) family protein	BHLH		-0.361466	-0.334567	-0.661825	0.300146
At3g59350	serine/threonine protein kinase, putative	cytoplasmic receptor kinase		0.413666	1.01211	1.25432	-0.00919867
At3g59400	expressed protein GUN4 -	Tetrapyrrole biosynthesis		-0.127204	-0.074644	-1.32775	0.974534
At3g59850	polygalacturonase, putative / pectinase, putative	Cell wall modification		0.00955475	-0.105868	1.09834	0.1173
At3g59970	methylenetetrahydrofolate reductase 1 (MTHFR1)			0.132504	0.00652701	-0.668902	0.101522
At3g61430	plasma membrane intrinsic protein 1A (PIP1A) / aquaporin PIP1.1 (PIP1.1) (AQ1)	PIP		-0.0334503	-0.681664	-0.680917	0.21815
At3g61440	cysteine synthase, putative / O-acetylserine (thiol)-lyase, putative / O-acetylserine sulfhydrylase, putative			-0.0251715	-0.120513	-1.23771	0.0366301
At3g62550	universal stress protein (USP) family protein	ethylene related ??		0.129993	0.89103	1.21144	-1.16245
At4g00970	protein kinase family protein	DUF receptor kinase		-0.332486	-0.29684	-0.00369295	0.910981
At4g01050	hydroxyproline-rich glycoprotein family protein			0.0634639	-0.0141206	-1.78883	0.185827
At4g01560	brix domain-containing protein			0.25885	0.0634766	-0.642379	-0.155054
At4g01950	phospholipid/glycerol acyltransferase family protein			-0.14715	-0.135992	-0.734532	0.38061
At4g02080	GTP-binding protein (SAR1A)	G protein		0.231087	0.00711565	-0.87158	-0.113388
At4g02330	pectinesterase family protein	Cell Wall		-0.0309123	-0.00932687	-0.0202466	0.814514
At4g02380	late embryogenesis abundant 3 family protein / LEA3 family protein			0.673601	-0.121138	1.4148	n.a.
At4g02420	lectin protein kinase, putative	legume lectin receptor kinase		-0.270496	0.0147881	0.82103	0.0915358
At4g02520	glutathione S-transferase, putative	ROS removal		-0.213119	-0.281093	1.38544	n.a.
At4g02530	chloroplast thylakoid lumen protein			0.180006	0.0891974	-0.807604	0.0649271
At4g03060	2-oxoglutarate-dependent dioxygenase, putative (AOP2)			-0.223265	-0.675198	-0.613913	-0.227317
At4g03450	ankyrin repeat family protein			-0.17091	-0.0193493	0.71268	0.38157
At4g04330	expressed protein			0.143231	0.601761	0.863599	-0.860704
At4g04610	5'-adenylylsulfate reductase (APR1) / PAPS reductase homolog (PRH19)			0.194489	-0.187194	-0.818032	-0.150189
At4g04640	ATP synthase gamma chain 1, chloroplast (ATPC1)	Light Reactions		0.251077	-0.118919	-1.70654	n.a.
At4g04890	homeobox-leucine zipper protein protodermal factor 2 (PDF2)	Homeobox		0.109233	-0.153085	-1.01524	-0.020048
At4g05310	ubiquitin family protein			0.259998	-0.231094	-1.10044	-0.0156512
At4g08874	hypothetical protein			0.233957	0.624517	0.258493	-0.591834
At4g08950	phosphate-responsive protein, putative (EXO)			-0.326026	-0.520155	-0.312285	0.980242
At4g09040	RNA recognition motif (RRM)-containing protein			0.242579	0.24796	-0.669002	-0.152661
At4g09650	ATP synthase delta chain, chloroplast, putative / H(+)-transporting two-sector ATPase, delta (OSCP) subunit, putative	Light Reactions		0.09825	-0.0475984	-1.21134	n.a.
At4g11130	RNA-dependent RNA polymerase, putative			-0.0254091	-0.702809	0.283669	0.0709054
At4g11570	haloacid dehalogenase-like hydrolase family protein			-0.100609	-0.407791	-0.805105	0.175089
At4g11600	glutathione peroxidase, putative	ROS removal		0.241941	0.508261	1.08146	-0.569334
At4g11890	Protein kinase	DUF receptor kinase		-0.0529525	0.348759	2.52248	0.927565
At4g12030	bile acid:sodium symporter family protein			0.174481	-0.37569	-0.824901	0.00275048
At4g12420	multi-copper oxidase, putative (SKU5)			0.0161295	-0.220762	-0.888669	0.130997
At4g12650	endomembrane protein 70, putative			0.182425	0.14823	-0.63437	-0.0946511
At4g12720	MutT/nudix family protein			-0.0345768	0.117758	0.65061	0.748909
At4g12800	photosystem I reaction center subunit XI, chloroplast (PSI-L) / PSI subunit V	Light Reactions		-0.0270973	-0.032685	-0.760608	-0.278253
At4g12880	plastocyanin-like domain-containing protein			0.0521129	-0.301232	-0.996117	-0.149119
At4g13010	oxidoreductase, zinc-binding dehydrogenase family protein			-0.192617	-0.260158	-0.186301	0.724639
At4g13150	expressed protein			-0.0468714	0.0470615	-0.638646	-0.218956
At4g13510	ammonium transporter 1, member 1 (AMT1.1)			-0.123246	-0.218389	0.825946	-0.0757682
At4g13770	cytochrome P450 family protein		ref2	0.00681512	-0.453228	-1.21411	-0.222006
At4g13840	transferase family protein			-0.102134	-0.337047	-0.642678	-0.304796
At4g14270	expressed protein			-0.102482	0.0509413	0.0138966	-0.7518
At4g14365	zinc finger (C3HC4-type RING finger) family protein / ankyrin repeat family protein	Zinc finger family protein		-0.0803317	-0.019771	0.0729023	1.19544
At4g15440	hydroperoxide lyase (HPL1)	JA related	HPL1	-0.244245	-0.627651	-0.379673	-0.560741
At4g15530	pyruvate phosphate dikinase family protein	Major CHO Metabolism - Degradation	PPDK	-0.181599	0.0794438	0.110571	1.12794
At4g16100	expressed protein			-0.179631	0.100685	0.972178	0.0429298
AT4G17090	beta-amylase (CT-BMY) / 1,4-alpha-D-glucan maltohydrolase BAM3	Major CHO Metabolism - Starch cleavage	_	0.15	0.392667	1.02613	0.42
At4g17245	zinc finger (C3HC4-type RING finger) family protein	Zinc finger family protein		-0.0327233	-0.370613	-0.839695	0.0358402
At4g17340	major intrinsic family protein / MIP family protein	TIP	TIP5	0.469198	-0.750429	-0.461199	-0.108686
At4g17460	homeobox-leucine zipper protein 1 (HAT1) / HD-ZIP protein 1	Homeobox		-0.532558	-0.466724	-0.70671	0.23444
At4g18250	receptor serine/threonine kinase, putative	thaumatin like receptor kinase		-0.13312	-0.193025	0.703279	0.136842
At4g18620	hypothetical protein			0.158259	0.604611	0.652679	-0.348707
At4g19410	pectinacetylesterase, putative			0.048267	0.264665	0.72594	n.a.
At4g19530	disease resistance protein (TIR-NBS-LRR class), putative	LRR containing receptor-like kinase		0.07553	0.288076	0.961133	0.134461
At4g20260	DREPP plasma membrane polypeptide family protein			0.123486	-0.071993	-0.735923	0.0141671
At4g20360	elongation factor Tu / EF-Tu (TUFA)			0.145155	-0.182159	-0.886194	0.139899
At4g21280	oxygen-evolving enhancer protein 3, chloroplast, putative (PSBQ1) (PSBQ)	Light Reactions		0.143969	-0.185627	-1.03242	0.0856795
At4g21790	transmembrane protein-related (TOM1)			0.121845	-0.085263	-0.7006	-0.245831
At4g21860	methionine sulfoxide reductase domain-containing protein / SeIR domain-containing protein			0.197028	0.00809488	-0.816672	-0.171709
At4g21870	26.5 kDa class P-related heat shock protein (HSP26.5-P)	Abiotic stress heat		-0.1502	0.0439463	-0.409565	0.852826
At4g22570	adenine phosphoribosyltransferase, putative			-0.163654	-0.627514	-0.533442	0.419525
At4g22900	expressed protein			-0.0391201	0.0422681	0.858149	0.0189013
At4g23010	UDP-galactose transporter-related			-0.173946	-0.0335365	0.999871	0.164103
At4g23130	receptor-like protein kinase 6 (RLK6)	DUF receptor kinase		-0.0988568	-0.104027	0.663352	0.166804
At4g23150	protein kinase family protein	DUF receptor kinase		-0.0226092	0.00713424	1.02874	0.619858
At4g23170	protein kinase family protein	protein kinase		-0.132989	-0.113393	0.798204	-0.072806
At4g23620	expressed protein			-0.0708424	-0.0443425	0.843864	0.347059
At4g23660	UbiA prenyltransferase family protein			-0.154483	-0.60454	-0.553162	-0.180771
At4g23670	major latex protein-related / MLP-related			-0.383899	n.a.	-1.14243	-0.125161
At4g23690	disease resistance-responsive family protein / dirigent family protein			-0.063746	-0.630738	-0.510932	-0.284394
At4g24770	31 kDa ribonucleoprotein, chloroplast, putative / RNA-binding protein RNP-T, putative			0.125298	0.13604	-0.63421	0.0441307
At4g25100	superoxide dismutase (Fe), chloroplast (SODB) / iron superoxide dismutase (FSD1)	ROS removal		-0.14343	-1.15918	-0.0820495	0.534955
At4g25110	latex-abundant family protein (AMC2) / caspase family protein			-0.0336163	-0.0149962	1.4939	0.426841
At4g25500	arginine/serine-rich splicing factor RSP40 (RSP40)			0.254588	0.721571	0.646715	-0.21923
At4g25630	fibrillarin 2 (FIB2)			0.473483	0.743461	0.418703	-0.274508
At4g26100	casein kinase, putative	protein kinase		-0.258531	-0.246366	0.834458	0.168988
At4g26130	expressed protein			0.0299263	0.27841	0.429016	-0.72485
At4g26270	phosphofructokinase family protein PFK–ATP-3	Major CHO Metabolism - Degradation	PFK–ATP-3	0.0482148	0.0210021	0.993605	-0.386178
At4g26670	mitochondrial import inner membrane translocase subunit Tim17/Tim22/Tim23 family protein			0.296369	0.75653	0.689198	-1.12661
At4g26850	expressed protein			-0.49225	-0.7636	-0.430853	n.a.
At4g26920	hypothetical protein			0.247206	-0.604298	-0.255862	0.114045
At4g27130	eukaryotic translation initiation factor SUI1, putative			0.16934	0.583931	0.922009	-0.605226
At4g27250	dihydroflavonol 4-reductase family / dihydrokaempferol 4-reductase family	Secondary metabolism Flavonoids		0.139489	0.0280002	-0.764528	0.11834
At4g27290	S-locus protein kinase, putative	S-locus glycoprotein-like receptor kinase		-0.373703	-0.942914	-0.742779	0.396549
At4g27520	plastocyanin-like domain-containing protein			0.926136	0.645014	0.930015	-0.205055
At4g27730	oligopeptide transporter OPT family protein			-0.080405	0.0237202	0.645379	0.0406672
At4g27890	nuclear movement family protein			-0.0879415	-0.178197	-0.236187	0.820441
At4g27940	mitochondrial substrate carrier family protein			-0.038832	-0.0447955	0.500671	0.739472
At4g28290	expressed protein			-0.532629	-0.844929	-0.413897	0.390581
At4g28490	leucine-rich repeat transmembrane protein kinase, putative	LRR containing receptor-like kinase		-0.229518	-0.170365	0.73272	0.248057
At4g29110	hypothetical protein			0.0867403	0.290477	0.764107	0.0539898
At4g30270	MERI-5 protein (MERI-5) (MERI5B) / endo-xyloglucan transferase / xyloglucan endo-1,4-beta-D-glucanase (SEN4)	Cell wall modification		-0.429442	-0.487199	-1.27024	0.803355
At4g30310	ribitol kinase, putative			0.105912	0.103276	-0.689058	-0.0699893
At4g30660	hydrophobic protein, putative / low temperature and salt responsive protein, putative	Abiotic stress Drought/Salt/Cold		-0.0983848	-0.0162938	-0.00787972	-0.957986
At4g31870	glutathione peroxidase, putative	ROS removal		-0.025172	-0.0330438	0.0498007	0.991194
At4g31910	transferase family protein			0.767689	-0.258882	0.0230493	-0.115197
At4g32420	peptidyl-prolyl cis-trans isomerase cyclophilin-type family protein			-0.0815591	-0.0660339	-0.675319	0.106692
At4g32770	tocopherol cyclase, chloroplast / vitamin E deficient 1 (VTE1) / sucrose export defective 1 (SXD1)	Secondary metabolism - Terpenes		-0.0271491	-0.245668	0.0380183	0.696715
At4g33050	calmodulin-binding family protein	calcium regulation		0.0349882	-0.162346	0.283859	0.709594
At4g33070	pyruvate decarboxylase, putative	Fermentation	PDC2	0.18237	0.0879368	0.873778	-0.0572913
At4g33220	pectinesterase family protein	Cell wall		0.0786231	-0.256934	-1.07645	0.0905095
At4g33300	disease resistance protein (CC-NBS-LRR class), putative	LRR containing receptor-like kinase		-0.148384	-0.0710002	0.703321	0.505498
At4g33870	peroxidase, putative	ROS removal		-0.727941	-1.19548	-0.997237	2.16062
At4g33910	oxidoreductase, 2OG-Fe(II) oxygenase family protein			-0.186165	-0.22896	0.656765	-0.118059
At4g34110	polyadenylate-binding protein 2 (PABP2)			0.223926	-0.56302	-0.73367	-0.378103
At4g34290	SWIB complex BAF60b domain-containing protein			0.196214	0.135196	-0.942982	n.a.
At4g34540	isoflavone reductase family protein	Flavonoid metabolism		-0.418234	-0.799072	-0.384946	0.257001
At4g34770	auxin-responsive family protein	Auxin related		-0.45049	-0.585075	-0.767443	-0.0257507
At4g34950	nodulin family protein			0.611855	1.25478	1.07162	-0.742538
At4g35090	catalase 2	ROS removal		-0.427653	-0.8295	-0.47571	1.22684
At4g35180	amino acid transporter family protein			0.0731454	0.210794	n.a.	0.988762
At4g35250	vestitone reductase-related			0.163658	0.00201558	-0.989482	n.a.
At4g35320	expressed protein			-0.029576	-0.122956	-0.667547	0.367937
At4g35630	phosphoserine aminotransferase, chloroplast (PSAT)			0.30521	0.272962	-0.76188	-0.412223
At4g35770	senescence-associated protein (SEN1)			-2.84493	-0.630829	0.470608	-0.46669
At4g36010	pathogenesis-related thaumatin family protein	Biotic response		0.296832	0.732086	0.776957	-0.551614
At4g36220	cytochrome P450 84A1 (CYP84A1) / ferulate-5-hydroxylase (FAH1)	Secondary metabolism - Phenylpropanoids		0.128178	0.0431491	-0.960782	0.0208841
At4g36540	basic helix-loop-helix (bHLH) family protein	bHLH		-0.00657632	-0.244842	-0.775869	-0.132721
At4g36670	mannitol transporter, putative	Sugar Transport		-0.183938	0.408831	1.56371	-0.0150618
At4g36810	geranylgeranyl pyrophosphate synthase (GGPS1) / GGPP synthetase / farnesyltranstransferase	Secondary metabolism - Terpenes		0.279625	-0.0120719	-0.981492	-0.0736009
At4g37270	cadmium/zinc-transporting ATPase, putative (HMA1)			-0.0460122	0.443978	0.918755	0.00252318
At4g37310	cytochrome P450, putative			-0.0758387	-0.500048	-0.748794	-0.0290643
At4g37450	arabinogalactan-protein (AGP18)	Cell adhesion		0.095103	-0.191264	-0.733441	0.234699
At4g37800	xyloglucan:xyloglucosyl transferase, putative / xyloglucan endotransglycosylase, putative	Cell wall modification		-0.177237	-0.56654	-0.798226	0.302625
At4g38080	hydroxyproline-rich glycoprotein family protein			0.801323	-0.488456	-0.491343	-0.0824991
At4g38225	expressed protein			0.183367	0.015758	-0.69772	0.00116611
At4g38540	monooxygenase, putative (MO2)			n.a.	0.026598	0.807526	-0.253042
At4g38550	expressed protein			-0.111099	0.15943	0.863036	0.326526
At4g38600	HECT-domain-containing protein / ubiquitin-transferase family protein			0.154724	-0.0099465	-0.674445	-0.00514769
At4g38770	proline-rich family protein (PRP4)			0.350597	-0.362494	-1.6481	n.a.
At4g39260	glycine-rich RNA-binding protein 8 (GRP8) (CCR1)			0.157201	0.642659	0.952701	-0.426527
At4g39330	mannitol dehydrogenase, putative			0.0744204	-0.0785373	-1.63932	-0.0688801
At4g39675	expressed protein			0.503242	-0.971522	0.123154	-0.589765
At4g40000	NOL1/NOP2/sun family protein			0.0640712	-0.0898414	-0.667325	0.0646064
At4g40060	homeobox-leucine zipper protein 16 (HB-16) / HD-ZIP transcription factor 16	Homeobox		-0.00289769	-0.740931	-0.355942	-0.206396
At5g01610	expressed protein			n.a.	0.0177117	0.668848	0.24455
At5g01820	CBL-interacting protein kinase 14 (CIPK14)	protein kinase		-0.240575	-0.676493	-0.626882	-0.0109516
At5g01870	lipid transfer protein, putative			0.510781	0.701343	0.516524	0.0543528
At5g02130	expressed protein			-0.20991	-0.260616	-0.0323421	0.700586
At5g02280	synbindin, putative			0.0035412	-0.0929577	-0.657035	0.204317
At5g02290	protein kinase, putative	cytoplasmic receptor kinase		-0.0835187	-0.123361	0.772511	0.175873
At5g02760	protein phosphatase 2C family protein / PP2C family protein			-0.730439	-0.935605	-0.314554	n.a.
At5g03190	expressed protein			0.0509954	-0.257382	-0.672001	0.0529592
At5g03240	polyubiquitin (UBQ3)			0.186681	0.0105381	0.513965	-0.677973
At5g03350	legume lectin family protein			-0.780689	0.0536473	2.18062	1.52265
At5g03545	expressed protein			-0.0875986	-0.988564	-0.40316	-0.0343152
At5g03555	permease, cytosine/purines, uracil, thiamine, allantoin family protein			-0.361081	-0.64328	-0.363522	1.12254
At5g03760	glycosyl transferase family 2 protein			-0.253431	-0.387735	-0.708681	0.0750613
At5g04550	expressed protein			0.059734	-0.0450544	-0.740311	-0.133544
At5g04900	short-chain dehydrogenase/reductase (SDR) family protein			0.0594021	-0.0068549	-0.670493	-0.225774
At5g04930	phospholipid-transporting ATPase 1 / aminophospholipid flippase 1 / magnesium-ATPase 1 (ALA1)			-0.0913365	-0.028735	0.716522	0.299502
At5g05320	monooxygenase, putative (MO3)			0.00507723	0.0213261	1.02534	-0.0479979
At5g05410	DRE-binding protein (DREB2A)	Abiotic stress Drought/Salt		n.a.	0.378996	1.27494	0.0355775
At5g05500	pollen Ole e 1 allergen and extensin family protein			0.778172	0.190478	0.0590784	0.0181793
At5g06760	late embryogenesis abundant group 1 domain-containing protein / LEA group 1 domain-containing protein			1.08135	0.0317846	-0.00365552	0.0399344
At5g06980	expressed protein			-0.499489	-0.643331	-0.887959	0.782514
At5g07690	myb family transcription factor (MYB29)	MYB		0.0615943	-0.4402	-0.666391	0.076442
At5g08380	alpha-galactosidase, putative / melibiase, putative / alpha-D-galactoside galactohydrolase, putative			0.0989609	0.366599	1.01976	-0.28292
At5g08530	NADH-ubiquinone oxidoreductase 51 kDa subunit, mitochondrial, putative	Mitochondria Electron Transport		0.289296	-0.0188618	-1.36755	0.19701
At5g08560	transducin family protein / WD-40 repeat family protein			0.0117524	0.039135	-0.858178	-0.0158986
At5g08640	flavonol synthase 1 (FLS1)	Secondary metabolism Flavonoids		0.268808	0.592238	0.493851	0.211754
At5g08650	GTP-binding protein LepA, putative	G protein		0.109735	0.159244	-0.982756	0.258847
At5g09530	hydroxyproline-rich glycoprotein family protein			0.697032	-0.222773	-0.443273	0.0391417
At5g10190	transporter-related			n.a.	0.26963	0.722812	-0.0051815
At5g10380	zinc finger (C3HC4-type RING finger) family protein	Zinc finger family protein		-0.407147	-0.487994	1.28031	0.764735
At5g10480	protein tyrosine phosphatase-like protein, putative (PAS2)			0.0129348	0.0393662	-0.771861	-0.276706
At5g10580	expressed protein			0.777162	-0.547849	-0.0599424	0.0354539
At5g10700	expressed protein			-0.060584	0.0220289	0.69266	0.323478
At5g10760	aspartyl protease family protein			0.0361825	-0.187279	0.430462	0.692666
At5g11150	synaptobrevin / vesicle-associated membrane protein 713 (VAMP713)			0.441348	0.854512	0.686029	-0.888297
At5g11450	oxygen-evolving complex-related	Light Reactions		0.195925	0.0795664	-0.671993	-0.0401953
At5g11710	epsin N-terminal homology (ENTH) domain-containing protein / clathrin assembly protein-related			-0.0122431	-0.0472295	-0.701266	0.0444488
At5g12150	pleckstrin homology (PH) domain-containing protein / RhoGAP domain-containing protein			0.198019	0.0528408	-1.1499	0.0450468
At5g13000	glycosyl transferase family 48 protein			-0.0209381	0.000387315	-0.804509	-0.0549691
At5g13630	magnesium-chelatase subunit chlH, chloroplast, putative / Mg-protoporphyrin IX chelatase, putative (CHLH) GUN5	Tetrayrrole biosynthesis	GUN5	-0.0496131	-0.0968163	0.0779814	0.791283
At5g13640	lecithin:cholesterol acyltransferase family protein / LACT family protein			-0.066962	-0.148778	-0.650924	0.129836
At5g13810	glutaredoxin family protein			-0.0677276	-0.160762	-0.655378	0.0346035
At5g14040	mitochondrial phosphate transporter			0.397463	0.0359386	-0.803625	-0.0119164
At5g14120	nodulin family protein			0.244517	-0.222358	-1.02604	0.383638
At5g14270	DNA-binding bromodomain-containing protein			0.0596781	0.371971	0.796104	-0.535096
At5g14590	isocitrate dehydrogenase, putative / NADP+ isocitrate dehydrogenase, putative	TCA Organic transformations		0.142442	-0.00597388	-0.804099	-0.208307
At5g15230	gibberellin-regulated protein 4 (GASA4) / gibberellin-responsive protein 4			0.13296	0.392357	0.026494	-0.704869
At5g15350	plastocyanin-like domain-containing protein			-0.190768	-0.219708	-0.794661	0.619208
At5g15450	heat shock protein 100, putative / HSP100, putative / heat shock protein clpB, putative / HSP100/ClpB, putative	Abiotic stress heat		-0.00768954	0.0316816	0.432848	0.666875
At5g15850	zinc finger protein CONSTANS-LIKE 1 (COL1)	Zinc finger family protein		-0.43969	-0.851278	-0.86203	0.241201
At5g15950	adenosylmethionine decarboxylase family protein	Polyamines	SAMDC2	-0.190176	-0.824259	-0.507077	1.20796
At5g16620	hydroxyproline-rich glycoprotein family protein			0.11962	0.080563	-1.18192	-0.136436
At5g17300	myb family transcription factor	MYB		-0.323594	-0.546435	-0.174049	0.921714
At5g17640	expressed protein			0.282701	0.0734808	-0.720198	n.a.
At5g18470	curculin-like (mannose-binding) lectin family protein			0.018716	0.247067	0.637483	0.318189
At5g18670	beta-amylase, putative (BMY3) / 1,4-alpha-D-glucan maltohydrolase, putative	Major CHO Metabolism - Starch cleavage	BMY3	-0.562598	-0.673728	-1.29675	1.1073
At5g19220	glucose-1-phosphate adenylyltransferase large subunit 1 (APL1) / ADP-glucose pyrophosphorylase (ADG2)	Major CHO Metabolism - Starch synthesis		0.0152838	0.112878	-1.37571	0.364597
At5g19370	rhodanese-like domain-containing protein / PPIC-type PPIASE domain-containing protein			0.148816	0.189441	-0.764962	-0.0628184
At5g19400	expressed protein			0.0805688	0.0313154	-0.67958	-0.15061
At5g19890	peroxidase, putative	ROS removal		0.69128	0.0489531	0.823883	-0.363371
At5g19970	expressed protein			0.0891043	-0.705841	-0.246332	0.22686
At5g19990	26S proteasome AAA-ATPase subunit (RPT6a)			0.188378	0.109367	-0.767521	0.0788978
At5g20040	tRNA isopentenyltransferase 9 / IPP transferase 9 (IPT9)	Cytokinin metabolism		0.105357	0.153983	-0.693945	-0.122596
At5g20190	expressed protein			-0.022469	-0.0719003	-0.884648	-0.134202
At5g20230	BCB / plastocyanin-like domain-containing protein - involved in lignin deposition (Ezaki 2005) and Non-host response	Lignin biosynthesis	BCB	-0.357255	-0.0517277	1.79291	n.a.
At5g20630	germin-like protein (GER3)		GER3	0.743718	0.878524	0.700793	n.a.
At5g20700	senescence-associated protein-related			0.235971	-0.338943	-1.50687	-0.225565
At5g20950	glycosyl hydrolase family 3 protein			-0.0673574	0.298619	0.651563	-0.210348
At5g22380	no apical meristem (NAM) family protein			-0.190695	-0.0519112	0.0483177	0.709812
At5g22570	WRKY family transcription factor -WRKY38	WRKY	WRKY38	0.0839149	-0.0674735	0.462365	0.747904
At5g22580	expressed protein			-0.440345	-0.615358	-0.82489	-0.433118
At5g22650	expressed protein			0.308592	0.202272	-0.951252	-0.158348
At5g22690	disease resistance protein (TIR-NBS-LRR class), putative	LRR containing receptor-like kinase		-0.00824382	0.120163	0.40039	0.731257
At5g23020	2-isopropylmalate synthase 2 (IMS2)		IMS2	0.262179	-0.130973	0.742206	-0.144647
At5g23220	isochorismatase hydrolase family protein			0.805417	0.063809	0.0571338	0.165955
At5g23240	DNAJ heat shock N-terminal domain-containing protein	Abiotic stress heat	MKD15	0.535437	1.47474	1.97405	-1.17857
At5g23660	nodulin MtN3 family protein	Nodulation	MtN3	0.0949722	0.695273	1.35607	-0.980126
At5g23750	remorin family protein			-0.135805	-0.594053	-0.557871	0.373308
At5g23940	transferase family protein			-0.184219	-0.110592	-0.77425	-0.0280978
At5g24090	acidic endochitinase (CHIB1)			-0.143731	-0.672692	-0.374358	0.296187
At5g24120	RNA polymerase sigma subunit SigE (sigE) / sigma-like factor (SIG5) - Encodes a specialized sigma factor in chloroplasts and is responsible for the light-dependent transcription at the psbD LRP.	Photosynthesis	SIG5	-0.396876	-0.719413	-0.20636	0.97003
At5g24200	expressed protein			0.156577	-0.0698273	0.896987	0.67286
At5g24300	starch synthase, putative	Major CHO Metabolism - Starch synthesis		0.037483	0.0946112	-1.4178	0.162564
At5g24470	pseudo-response regulator 5 (APRR5)		APRR5	0.352807	1.9332	1.59105	-1.26912
At5g24500	expressed protein			-0.248502	0.242246	0.65768	-0.366604
At5g24530	oxidoreductase, 2OG-Fe(II) oxygenase family protein = DRM6 / susceptibility to Hyaloperonospora, induced by BTH	Secondary metabolism Flavonoids	DRM6	-0.400668	0.016733	1.99505	0.657297
At5g24655	expressed protein			0.0701083	0.12416	0.730602	-0.00714029
At5g24660	expressed protein			-0.1223	0.0421431	0.883549	0.281296
At5g24690	expressed protein			0.187717	n.a.	-0.775706	0.102444
At5g24850	cryptochrome dash (CRYD)		CRYD	-0.0648298	0.0128723	0.179808	0.667416
At5g24930	zinc finger (B-box type) family protein	Zinc finger family protein		-0.291038	-0.195245	-0.999643	0.0133053
At5g25190	ethylene-responsive element-binding protein, putative	ethylene related		-0.0908338	-0.332162	-0.378637	0.670645
At5g25210	expressed protein			0.133838	0.506597	0.797973	-0.0632293
At5g25250	expressed protein			-0.0778764	0.109957	1.34859	0.878882
At5g26220	ChaC-like family protein			0.0634396	0.555585	1.53875	-0.228054
At5g26340	hexose transporter, putative	Sugar Transport		0.104949	0.444208	1.53746	-0.394068
At5g26360	chaperonin, putative			0.241573	0.15897	-0.875701	-0.0082489
At5g26570	glycoside hydrolase starch-binding domain-containing protein - PHOSPHOGLUCAN WATER DIKINASE	Major CHO Metabolism - Starch cleavage	PWD	0.187928	0.875261	0.745766	-1.11352
At5g26690	heavy-metal-associated domain-containing protein			-0.158448	0.0393981	1.34285	1.68294
At5g26920	calmodulin-binding protein	calcium regulation		-0.088945	0.138795	0.81056	0.83674
At5g27150	sodium proton exchanger / Na+/H+ antiporter (NHX1)		NHX1	0.0607107	-0.109965	-0.712033	-0.0593429
At5g28770	bZIP transcription factor family protein	bZIP		-0.285353	-0.269667	-0.288047	0.665517
At5g35220	peptidase M50 family protein / sterol-regulatory element binding protein (SREBP) site 2 protease family protein		SREBP	0.225728	-0.00351131	-1.30707	0.122523
At5g35360	acetyl-CoA carboxylase, biotin carboxylase subunit (CAC2)		CAC2	0.114491	0.333157	-0.773672	-0.238901
At5g35630	glutamine synthetase (GS2)		GS2	0.220769	-0.180749	-1.83266	n.a.
At5g35970	DNA-binding protein, putative			-0.211112	-0.280263	0.135402	0.957551
At5g36220	cytochrome P450 81D1 (CYP81D1)		CYP81D1	-0.133193	0.0209359	0.726116	-0.200617
At5g37600	glutamine synthetase, putative			-0.0405788	0.354258	1.38532	0.297218
At5g39680	pentatricopeptide (PPR) repeat-containing protein			-0.109431	0.0499356	0.992482	0.866438
At5g40450	expressed protein			-0.189921	-0.0135591	-1.69673	0.212006
At5g40780	lysine and histidine specific transporter, putative			0.0301502	0.312703	1.56806	0.234644
At5g42090	expressed protein			0.123564	-0.0673335	-0.907983	-0.0188934
At5g42440	protein kinase family protein	LRR containing receptor-like kinase		-0.233123	-0.373191	0.738954	-0.0121597
At5g42900	expressed protein			1.06095	0.685032	0.996385	-0.896025
At5g43440	2-oxoglutarate-dependent dioxygenase, putative	Ethylene Biosynthesis		-0.242916	0.205855	0.754149	0.0519034
At5g43850	acireductone dioxygenase (ARD/ARDprim) family protein			-0.384509	-0.913101	-0.96471	0.95651
At5g44020	acid phosphatase class B family protein			0.0480113	-0.019679	-0.778575	0.171806
At5g44130	fasciclin-like arabinogalactan-protein, putative	Cell adhesion		-0.122716	0.0839291	-0.643135	0.245697
At5g44180	homeobox transcription factor, putative	Homeobox		-0.34274	-0.480698	-0.823087	0.0577879
At5g44190	myb family transcription factor (GLK2) - GOLDEN2-LIKE 2	MYB Photosynthesis	GLK2	-0.453083	-0.0963607	-0.695122	0.00544867
At5g44580	expressed protein			-0.6939	-1.09445	0.266095	1.30721
At5g44660	expressed protein			-0.0956218	0.0284731	-0.678489	0.0582943
At5g44930	exostosin family protein			0.169533	-0.134642	0.707497	0.0855792
At5g45000	Toll-Interleukin-Resistance (TIR) domain-containing protein			-0.0591089	-0.0695771	0.941882	0.31713
At5g45110	ankyrin repeat family protein / BTB/POZ domain-containing protein			-0.225404	0.0399498	0.279657	0.797328
At5g45670	GDSL-motif lipase/hydrolase family protein			-0.175569	-0.288057	-0.825802	-0.151318
At5g45680	FK506-binding protein 1 (FKBP13)			0.213224	0.0278811	-0.642052	0.0577743
At5g45800	leucine-rich repeat transmembrane protein kinase, putative - MATERNAL EFFECT EMBRYO ARREST 62	LRR containing receptor-like kinase	MEE62	-0.0637949	-0.0160948	0.63051	-0.168009
At5g46110	phosphate/triose-phosphate translocator, putative	Major CHO Metabolism - Starch cleavage		0.205565	-0.0451563	-1.64862	-0.0885791
At5g46800	mitochondrial carnitine/acyl carrier, putative / a bout de souffle (BOU) / CAC-like protein			-0.153601	0.0298779	-0.0479191	0.894245
At5g47030	ATP synthase deltaprim chain, mitochondrial	Mitochondria Electron Transport		0.176243	0.0713656	-0.702414	-0.117666
At5g47110	lil3 protein, putative			0.277146	0.155395	-0.867971	-0.0997705
At5g47210	nuclear RNA-binding protein, putative			0.226806	0.126371	-1.04934	0.0439862
At5g47390	myb family transcription factor	MYB		-0.0499566	-0.279763	-0.750039	0.193271
At5g47450	major intrinsic family protein / MIP family protein	TIP		0.402341	-0.492564	-0.709927	0.0353005
At5g47560	sodium/dicarboxylate cotransporter, putative / tonoplast malate/fumarate transporter.	pH homeostasis	ATTDT	-0.459719	-0.521758	-0.794048	1.33356
At5g48070	xyloglucan:xyloglucosyl transferase, putative / xyloglucan endotransglycosylase, putative	Cell wall modification		0.740406	0.291799	1.03535	-0.0968166
At5g48250	zinc finger (B-box type) family protein	Zinc finger family protein		0.530933	0.818743	0.142443	-0.611517
At5g48300	glucose-1-phosphate adenylyltransferase small subunit 1 (APS1) / ADP-glucose pyrophosphorylase (ADG1)	Major CHO Metabolism - Starch synthesis		n.a.	-0.115763	-0.76058	0.0782016
At5g48380	leucine-rich repeat family protein / protein kinase family protein	LRR containing receptor-like kinase		0.0408713	0.182846	0.861939	0.0919055
At5g48490	protease inhibitor/seed storage/lipid transfer protein (LTP) family protein			-0.119757	0.122742	-0.517471	1.13913
At5g48540	33 kDa secretory protein-related			-0.287332	-0.194916	1.10863	1.4493
At5g48850	male sterility MS5 family protein			-0.697398	-0.0552149	0.447299	0.310955
At5g48900	pectate lyase family protein	Cell wall modification		-0.153344	-0.447798	-0.91359	0.138832
At5g49210	expressed protein			0.135058	0.146326	-0.786474	-0.0613802
At5g49360	glycosyl hydrolase family 3 protein			-0.515077	-0.914796	-1.03254	0.240281
At5g49730	ferric reductase-like transmembrane component family protein			-0.392098	-1.01839	-0.559855	0.581951
At5g50100	expressed protein			-0.285112	-0.32802	-0.205437	0.808313
At5g50200	expressed protein			0.435974	0.327838	1.22942	0.232287
At5g51830	pfkB-type carbohydrate kinase family protein	Major CHO Metabolism - Degradation		0.311128	0.429706	0.907411	-0.416993
At5g52310	low-temperature-responsive protein 78 (LTI78) / desiccation-responsive protein 29A (RD29A)			0.804539	0.546249	-0.166585	-0.309389
At5g52810	ornithine cyclodeaminase/mu-crystallin family protein			-0.449463	-0.190262	1.20363	0.334602
At5g52900	expressed protein			n.a.	-0.603979	-0.672532	0.394775
At5g53450	protein kinase family protein	Protein kinase		-0.2474	0.202649	0.127987	-0.94659
At5g53510	oligopeptide transporter OPT family protein			0.0317009	-0.0785339	0.154969	-0.722876
At5g54160	quercetin 3-O-methyltransferase 1/flavonol 3-O-methyltransferase 1 /5-hydroxyferulic acid O-methyltransferase (OMT1)	Secondary metabolism - Phenylpropanoids		0.0879091	0.0266613	-0.947998	0.164445
At5g54280	myosin heavy chain, putative			0.0432846	0.0248729	-1.37221	0.0754249
At5g54370	late embryogenesis abundant protein-related / LEA protein-related			1.20669	0.57143	0.0468828	0.382359
At5g54860	integral membrane transporter family protein			-0.075601	-0.0173113	0.637463	-0.0710319
At5g54960	pyruvate decarboxylase, putative	Fermentation	PDC1	0.199414	0.628597	1.28747	-0.952788
At5g55170	small ubiquitin-like modifier 3 (SUMO)			0.0222758	-0.0106075	0.766752	-0.0682612
At5g55460	protease inhibitor/seed storage/lipid transfer protein (LTP) family protein			-0.208787	0.103876	1.56736	0.174265
At5g55630	outward rectifying potassium channel (KCO1)			0.0997125	-0.00914079	-0.711812	0.333786
At5g55730	fasciclin-like arabinogalactan-protein (FLA1)	Cell adhesion		-0.00919623	-0.0350057	-0.80055	0.103896
At5g55940	expressed protein			-0.269335	0.172679	1.07498	0.35842
At5g57630	CBL-interacting protein kinase 21, putative (CIPK21)	Protein kinase		0.645957	0.816018	0.870693	-0.416214
At5g57660	zinc finger (B-box type) family protein	Zinc finger family protein		-0.0952909	-0.0247152	-0.739153	0.278779
At5g57870	eukaryotic translation initiation factor 4F, putative / eIF-4F, putative			0.167482	0.203	-0.653167	0.0852003
At5g58060	SNARE protein-related			0.0976556	0.0312757	-0.833263	0.0755983
At5g58130	RNA recognition motif (RRM)-containing protein			-0.133398	-0.142234	0.207935	0.807879
At5g58330	malate dehydrogenase (NADP), chloroplast, putative	TCA Organic Transformations		0.203915	-0.120924	-1.50721	0.233111
At5g58370	expressed protein			0.0838467	0.111816	-0.804711	0.0372945
At5g60850	Dof-type zinc finger domain-containing protein	Zinc finger family protein		-0.266557	-0.4319	-0.763308	0.0740222
At5g60890	receptor-like protein kinase (ATR1) (MYB34)	protein kinase MYB		-0.0384779	-0.458934	-0.679996	-0.176958
At5g60980	nuclear transport factor 2 (NTF2) family protein / RNA recognition motif (RRM)-containing protein			0.173078	0.0540918	-0.729781	-0.304278
At5g61210	SNAP25 homologous protein SNAP33 (SNAP33) (SNAP33B) / synaptosomal-associated protein SNAP25-like 1/ snap25a			-0.0614477	0.0153208	0.941256	0.607779
At5g61380	ABI3-interacting protein 1 (AIP1)			0.615645	1.04516	1.36926	-0.580098
At5g61410	ribulose-phosphate 3-epimerase, chloroplast, putative / pentose-5-phosphate 3-epimerase, putative	Calvin cycle		0.197823	-0.0190502	-0.719356	-0.119926
At5g61520	hexose transporter, putative	Sugar Transport		0.0706492	0.299871	1.10487	-0.273732
At5g62130	Per1-like protein-related			n.a.	-0.360082	-0.78679	0.39683
At5g62350	invertase/pectin methylesterase inhibitor family protein / DC 1.2 homolog (FL5-2I22)			-0.206028	-0.0262384	-0.430659	-0.738792
At5g62360	invertase/pectin methylesterase inhibitor family protein			n.a.	0.915716	1.12321	-0.290768
At5g62430	Dof-type zinc finger domain-containing protein	Zinc finger family protein		-0.260478	-0.510658	-0.828869	0.498202
At5g62570	calmodulin-binding protein	calcium regulation		-0.254223	-0.26166	-0.135388	0.995619
At5g62610	basic helix-loop-helix (bHLH) family protein	bHLH		-0.0992124	-0.00434198	0.655953	0.0199866
At5g62630	expressed protein			0.00956801	0.104286	0.732776	0.064612
At5g62720	integral membrane HPP family protein			0.281009	0.297233	-0.177108	-0.803393
At5g63660	plant defensin-fusion protein, putative (PDF2.5)	Biotic response		0.106703	0.696567	1.07224	-0.107493
At5g63780	zinc finger (C3HC4-type RING finger) family protein	Zinc finger family protein		0.332262	0.0660473	-0.939852	-0.479728
At5g63950	SNF2 domain-containing protein / helicase domain-containing protein			0.00560757	0.0424242	0.00635333	-0.154256
At5g63980	3'(2'),5'-bisphosphate nucleotidase / inositol polyphosphate 1-phosphatase / FIERY1 protein (FRY1) (SAL1)			0.322819	0.166175	-0.906813	-0.0957321
At5g64000	3'(2'),5'-bisphosphate nucleotidase, putative / inositol polyphosphate 1-phosphatase, putative			0.0515502	0.115397	1.58241	0.732815
At5g64090	expressed protein			0.734004	-0.691849	-0.00293043	-0.700302
At5g64180	expressed protein			-0.00907583	-0.00714282	-0.834107	-0.1686
At5g64460	expressed protein			0.234731	0.0516601	-0.978613	-0.0290487
At5g64810	WRKY family transcription factor - WRKY 51	WRKY	WRKY 51	0.144359	-0.00916375	1.03012	0.255498
At5g64820	hypothetical protein			-0.126427	-0.221467	-0.857258	0.619827
At5g66280	GDP-D-mannose 4,6-dehydratase, putative			0.796426	0.507057	0.724334	-0.11405																							0.365515	10.4747	11.0271	-0.552392	1	10.2542	10.7112	-0.456979	1	10.3645	10.8691		1
At5g67480	TAZ zinc finger family protein / BTB/POZ domain-containing protein	Zinc finger family protein		0.418617	0.787661	1.17175	-0.602422

## Sheet: Primary Metabolism (S2_B)
Supplementary table S1-C
Selection of genes involved in primary and energetic metabolisms, whose expression is regulated by eH or e2 infection at 1, 2 and/or 7 dpi
PRIMARY AND ENERGETIC METABOLISMS
	e2 specific or enhanced repression
	e2 specific or enhanced induction
	eH specific or enhanced induction
	eH specific or enhanced repression
Loci	Description			eH-inoculated / non-inoculated			eH-inoculated / e2-inoculated
				1 dpi	2 dpi	7 dpi	7dpi
	PRIMARY AND ENERGETIC METABOLISM
At4g04640	ATP synthase gamma chain 1, chloroplast (ATPC1)	Light Reactions	ATPC1	0.251077	-0.118919	-1.70654	n.a.
At4g09650	ATP synthase delta chain, chloroplast, putative / H(+)-transporting two-sector ATPase, delta (OSCP) subunit, putative	Light Reactions	OSCP	0.09825	-0.0475984	-1.21134	n.a.
At2g05620	PROTON GRADIENT REGULATION 5	Light reactions	PGR5	-0.0306364	-0.139396	-0.754634	0.47221
At4g21280	oxygen-evolving enhancer protein 3, chloroplast, putative (PSBQ1) (PSBQ)	Light Reactions	PSBQ1	0.143969	-0.185627	-1.03242	0.0856795
At5g11450	oxygen-evolving complex-related	Light Reactions		0.195925	0.0795664	-0.671993	-0.0401953
At4g12800	photosystem I reaction center subunit XI, chloroplast (PSI-L) / PSI subunit V	Light Reactions		-0.0270973	-0.032685	-0.760608	-0.278253
At1g20020	ferredoxin--NADP(+) reductase, putative / adrenodoxin reductase, putative -Encodes a leaf-type ferredoxin:NADP(H) oxidoreductase. It is present in both chloroplast stroma and thylakoid membranes but is more abundant in the stroma	Light Reactions	LEAF FNR 2	0.166914	0.319437	-0.661518	-0.672028
At3g01500	carbonic anhydrase 1, chloroplast / carbonate dehydratase 1 (CA1)	Photosynthesis	CA1	0.186034	-0.207691	-1.70744	n.a.
At5g24120	RNA polymerase sigma subunit SigE (sigE) / sigma-like factor (SIG5) - Encodes a specialized sigma factor in chloroplasts and is responsible for the light-dependent transcription at the psbD LRP.	Photosynthesis	SIG5	-0.396876	-0.719413	-0.20636	0.97003
At1g03630	protochlorophyllide reductase C, chloroplast / PCR C / NADPH-protochlorophyllide oxidoreductase C (PORC)	Tetrapyrrole biosynthesis	POR C	-0.0330631	-0.204554	-0.87612	n.a.
At3g59400	expressed protein GUN4 -	Tetrapyrrole biosynthesis	GUN4	-0.127204	-0.074644	-1.32775	0.974534
At5g13630	magnesium-chelatase subunit chlH, chloroplast, putative / Mg-protoporphyrin IX chelatase, putative (CHLH) GUN5	Tetrayrrole biosynthesis	GUN5	-0.0496131	-0.0968163	0.0779814	0.791283
At1g58290	glutamyl-tRNA reductase 1 / GluTR (HEMA1)	Tetrayrrole biosynthesis	HEMA1	-0.193584	-0.295219	-0.0324178	0.741115
At3g04790	ribose 5-phosphate isomerase-related Chloroplast thylakoid membrane	Calvin cycle		0.297124	0.301907	-0.916708	n.a.
At2g21330	fructose-bisphosphate aldolase, putative - chloroplastic	Calvin cycle		-0.0515859	-0.198673	-0.00576657	0.700723
At2g39730	ribulose bisphosphate carboxylase/oxygenase activase / RuBisCO activase	Calvin cycle		-0.0745123	-0.15737	-1.04637	0.525555
At1g42970	glyceraldehyde-3-phosphate dehydrogenase B, chloroplast (GAPB) / N	Calvin cycle	GAPB	0.205382	-0.13372	-1.45346	0.468267
At2g28000	RuBisCO subunit binding-protein alpha subunit, chloroplast / 60 kDa chaperonin alpha subunit / CPN-60 alpha	Calvin cycle		0.232697	0.19465	-1.74545	0.219597
At2g24270	NADP-dependent glyceraldehyde-3-phosphate dehydrogenase, putative	Calvin cycle		-0.129734	-0.252492	-0.960456	0.16161
At2g45290	transketolase, putative	Calvin cycle		0.145184	0.248422	-0.737688	0.0358004
At5g61410	ribulose-phosphate 3-epimerase, chloroplast, putative / pentose-5-phosphate 3-epimerase, putative	Calvin cycle		0.197823	-0.0190502	-0.719356	-0.119926
At5g46110	phosphate/triose-phosphate translocator, putative	Calvin cycle : chloroplast-cytosol translocation of Calvin cycle products		0.205565	-0.0451563	-1.64862	-0.0885791
At1g80380	phosphoribulokinase/uridine kinase-related	Photorespiration		0.160936	-0.221785	-1.54254	0.28429
At5g19220	glucose-1-phosphate adenylyltransferase large subunit 1 (APL1) / ADP-glucose pyrophosphorylase (ADG2)	Major CHO Metabolism - Starch synthesis		0.0152838	0.112878	-1.37571	0.364597
At5g24300	starch synthase, putative	Major CHO Metabolism - Starch synthesis	STS1	0.037483	0.0946112	-1.4178	0.162564
At5g48300	glucose-1-phosphate adenylyltransferase small subunit 1 (APS1) / ADP-glucose pyrophosphorylase (ADG1)	Major CHO Metabolism - Starch synthesis	APS1	n.a.	-0.115763	-0.76058	0.0782016
At4g17090	beta-amylase (CT-BMY) / 1,4-alpha-D-glucan maltohydrolase BAM3	Major CHO Metabolism - Starch cleavage	BAM3	0.153304	0.392667	1.02613	0.42
At5g26570	PHOSPHOGLUCAN WATER DIKINASE	Major CHO Metabolism - Starch cleavage	PWD	0.187928	0.875261	0.745766	-1.11352
At2g40840	glycoside hydrolase family 77 protein Cytosolic Transglycosidase -Maltose metabolism - Night conversion of starch into sucrose	Major CHO Metabolism - Starch cleavage	DPE2	-0.0408547	0.145621	0.0662614	-0.69085
At1g10760	starch excess protein (SEX1) - GLUCAN WATER DIKINASE	Major CHO Metabolism - Starch cleavage	SEX1=GWD	0.2633	0.247232	-0.466074	-0.0793549
At5g18670	beta-amylase, putative (BMY3) / 1,4-alpha-D-glucan maltohydrolase, putative	Major CHO Metabolism - Starch cleavage	BMY3 = BAM9	-0.562598	-0.673728	-1.29675	1.1073
At3g02360	6-phosphogluconate dehydrogenase family protein	OPP oxidative		0.332258	-0.108101	-0.758832	-0.0588497
At1g43670	fructose-1,6-bisphosphatase, putative / D-fructose-1,6-bisphosphate 1-phosphohydrolase, putative / FBPase, putative	Major CHO Metabolism	PFK–PPi	0.152562	0.0669074	-0.685591	-0.197035
At4g26270	phosphofructokinase family protein PFK–ATP-3	Major CHO Metabolism	PFK–ATP-3	0.0482148	0.0210021	0.993605	-0.386178
At5g51830	pfkB-type carbohydrate kinase family protein -	Major CHO Metabolism		0.311128	0.429706	0.907411	-0.416993
At4g15530	pyruvate phosphate dikinase family protein	Major CHO Metabolism	PPDK	-0.181599	0.0794438	0.110571	1.12794
At1g19450	integral membrane protein, putative / sugar transporter family protein	Sugar transport		-0.0572933	-0.301337	-0.749345	0.84191
At5g61520	hexose transporter, putative	Sugar Transport		0.0706492	0.299871	1.10487	-0.273732
At5g26340	hexose transporter, putative	Sugar Transport		0.104949	0.444208	1.53746	-0.394068
At4g36670	mannitol transporter, putative	Carbohydrate Transport		-0.183938	0.408831	1.56371	-0.0150618
At3g18830	mannitol transporter, putative	Carbohydrate Transport		-0.275869	0.175364	0.991993	-0.0970215
At5g58330	malate dehydrogenase (NADP), chloroplast, putative	TCA Organic Transformations		0.203915	-0.120924	-1.50721	0.233111
At5g14590	isocitrate dehydrogenase, putative / NADP+ isocitrate dehydrogenase, putative	TCA Organic transformations		0.142442	-0.00597388	-0.804099	-0.208307
At2g43100	aconitase C-terminal domain-containing protein	TCA Organic transformations		0.0235919	-0.471454	-1.27335	0.306143
At3g58990	aconitase C-terminal domain-containing protein	TCA Organic transformations		0.00789386	-0.619366	-0.459506	-0.0118706
At5g08530	NADH-ubiquinone oxidoreductase 51 kDa subunit, mitochondrial, putative	Mitochondria Electron Transport		0.289296	-0.0188618	-1.36755	0.19701
At2g02050	NADH-ubiquinone oxidoreductase B18 subunit, putative	Mitochondria Electron Transport		0.196175	0.00476898	-1.36993	-0.0977055
At5g47030	ATP synthase deltaprim chain, mitochondrial	Mitochondria Electron Transport		0.176243	0.0713656	-0.702414	-0.117666
At3g15640	cytochrome c oxidase family protein	Mitochondria Electron Transport		0.310184	0.0303906	-0.675702	-0.263379
At2g43400	electron transfer flavoprotein-ubiquinone oxidoreductase family protein	Mitochondria Electron Transport		0.244303	0.0940267	-0.853097	-0.42016
At5g54960	pyruvate decarboxylase, putative	Fermentation	PDC1	0.199414	0.628597	1.28747	-0.952788
At4g33070	pyruvate decarboxylase, putative	Fermentation	PDC2	0.18237	0.0879368	0.873778	-0.0572913
At1g77120	alcohol dehydrogenase (ADH)	Fermentation	ADH	0.725869	0.0857972	0.403936	-0.124958

## Sheet: Transcription Factors (S2_C)
Supplementary table S1-D
Selection of genes coding transcription factors, whose expression is regulated by eH or e2 infection at 1, 2 and/or 7 dpi
TRANSCRIPTION FACTORS
	e2 specific or enhanced repression
	e2 specific or enhanced induction
	eH specific or enhanced induction
	eH specific or enhanced repression
Loci	Description			eH-inoculated / non-inoculated			eH-inoculated / e2-inoculated
				1 dpi	2 dpi	7 dpi	7dpi
	Transcription factors
At3g59060	basic helix-loop-helix (bHLH) family protein	bHLH		-0.361466	-0.334567	-0.661825	0.300146
At2g18300	basic helix-loop-helix (bHLH) family protein	bHLH		-0.136773	-0.226634	-0.919624	0.11899
At5g62610	basic helix-loop-helix (bHLH) family protein	bHLH		-0.0992124	-0.00434198	0.655953	0.0199866
At2g43010	phytochrome-interacting factor 4 (PIF4) / basic helix-loop-helix protein 9 (bHLH9) / short under red-light 2 (SRL2)	bHLH	PIF4	-0.184076	-0.230626	-1.16949	-0.015074
At4g36540	basic helix-loop-helix (bHLH) family protein	bHLH		-0.00657632	-0.244842	-0.775869	-0.132721
At3g50330	basic helix-loop-helix (bHLH) family protein	bHLH		-0.0393069	0.0386701	0.296183	-0.765081
At1g42990	bZIP transcription factor family protein	bZIP		0.0673209	-0.043505	-0.0197978	0.690039
At5g28770	bZIP transcription factor family protein	bZIP		-0.285353	-0.269667	-0.288047	0.665517
At1g22070	bZIP family transcription factor (TGA3)	bZIP	TGA3	0.104286	0.321509	0.870181	-0.276443
At4g17460	homeobox-leucine zipper protein 1 (HAT1) / HD-ZIP protein 1	Homeobox		-0.532558	-0.466724	-0.70671	0.23444
At5g44180	homeobox transcription factor, putative	Homeobox		-0.34274	-0.480698	-0.823087	0.0577879
At4g04890	homeobox-leucine zipper protein protodermal factor 2 (PDF2)	Homeobox	PDF2	0.109233	-0.153085	-1.01524	-0.020048
At2g46680	homeobox-leucine zipper protein 7 (HB-7) / HD-ZIP transcription factor 7	Homeobox	HB-7	0.76181	-0.325366	0.311958	-0.119305
At4g40060	homeobox-leucine zipper protein 16 (HB-16) / HD-ZIP transcription factor 16	Homeobox	HB-16	-0.00289769	-0.740931	-0.355942	-0.206396
At1g01060	myb family transcription factor	MYB		0.160817	-0.00737541	-0.117386	2.17203
At2g46830	myb-related transcription factor (CCA1)	MYB	CCA1	-0.28376	-0.377327	-0.615698	1.01195
At5g17300	myb family transcription factor	MYB		-0.323594	-0.546435	-0.174049	0.921714
At5g47390	myb family transcription factor	MYB		-0.0499566	-0.279763	-0.750039	0.193271
At5g07690	myb family transcription factor (MYB29)	MYB	MYB29	0.0615943	-0.4402	-0.666391	0.076442
At1g19000	myb family transcription factor	MYB		0.00443341	-0.495852	-0.855236	-0.0310793
At5g44190	myb family transcription factor GOLDEN2-LIKE 2 (GLK2) Chloroplast Development Regulation	MYB	GLK2	-0.453083	-0.0963607	-0.695122	0.00544867
At2g46400	WRKY family transcription factor - WRKY 46	WRKY	WRKY 46	-0.239991	0.000377238	0.659218	1.1709
At5g22570	WRKY family transcription factor -WRKY38	WRKY	WRKY38	0.0839149	-0.0674735	0.462365	0.747904
At5g64810	WRKY family transcription factor - WRKY 51	WRKY	WRKY 51	0.144359	-0.00916375	1.03012	0.255498
At2g40750	WRKY family transcription factor - WRKY54	WRKY	WRKY54	-0.0921318	0.00960866	1.28142	0.0947517
At2g25000	WRKY family transcription factor -WRKY60	WRKY	WRKY60	-0.124527	-0.162048	0.735755	0.439793
At3g56400	WRKY70	WRKY	WRKY70	-0.712995	-0.101037	1.13281	0.429782
At3g02380	zinc finger protein CONSTANS-LIKE 2 (COL2)	Zinc finger family protein	COL2	-0.559389	-1.17479	-1.18858	2.13972
At4g14365	zinc finger (C3HC4-type RING finger) family protein / ankyrin repeat family protein	Zinc finger family protein		-0.0803317	-0.019771	0.0729023	1.19544
At5g10380	zinc finger (C3HC4-type RING finger) family protein	Zinc finger family protein		-0.407147	-0.487994	1.28031	0.764735
At1g73870	zinc finger (B-box type) family protein	Zinc finger family protein		-0.596202	-0.679834	-0.595528	0.511726
At5g62430	Dof-type zinc finger domain-containing protein	Zinc finger family protein		-0.260478	-0.510658	-0.828869	0.498202
At5g57660	zinc finger (B-box type) family protein	Zinc finger family protein		-0.0952909	-0.0247152	-0.739153	0.278779
At5g15850	zinc finger protein CONSTANS-LIKE 1 (COL1)	Zinc finger family protein		-0.43969	-0.851278	-0.86203	0.241201
At1g69570	Dof-type zinc finger domain-containing protein	Zinc finger family protein		n.a.	0.418775	0.704688	0.210504
At1g06040	zinc finger (B-box type) family protein / salt-tolerance protein (STO)	Zinc finger family protein	STO	-0.0731613	-0.368549	-0.75016	0.14822
At1g08050	zinc finger (C3HC4-type RING finger) family protein	Zinc finger family protein		0.0473545	0.026073	0.668083	0.120926
At3g51950	zinc finger (CCCH-type) family protein / RNA recognition motif (RRM)-containing protein	Zinc finger family protein		0.0188499	-0.15262	-0.878225	0.100851
At3g46620	zinc finger (C3HC4-type RING finger) family protein	Zinc finger family protein		-0.732413	-0.333766	0.0272803	0.0978406
At5g60850	Dof-type zinc finger domain-containing protein	Zinc finger family protein		-0.266557	-0.4319	-0.763308	0.0740222
At4g17245	zinc finger (C3HC4-type RING finger) family protein	Zinc finger family protein		-0.0327233	-0.370613	-0.839695	0.0358402
At2g40140	zinc finger (CCCH-type) family protein	Zinc finger family protein		-0.00138109	0.228267	0.822079	0.0169804
At5g24930	zinc finger (B-box type) family protein	Zinc finger family protein		-0.291038	-0.195245	-0.999643	0.0133053
At2g24790	zinc finger (B-box type) family protein	Zinc finger family protein		-0.0488164	-0.156507	-0.819978	-0.0274501
At1g20823	zinc finger (C3HC4-type RING finger) family protein	Zinc finger family protein		-0.299132	-0.605462	-0.600595	-0.130849
At1g78600	zinc finger (B-box type) family protein	Zinc finger family protein		-0.0156241	0.542601	0.81756	-0.175116
At1g78601	zinc finger (C3HC4-type RING finger) family protein	Zinc finger family protein		0.1945	0.0422782	-0.801325	-0.254675
At1g78602	zinc finger (C3HC4-type RING finger) family protein	Zinc finger family protein		0.0863865	0.466354	0.869799	-0.255094
At1g78603	zinc finger (C3HC4-type RING finger) family protein	Zinc finger family protein		0.332262	0.0660473	-0.939852	-0.479728
At1g78604	TAZ zinc finger family protein / BTB/POZ domain-containing protein	Zinc finger family protein		0.418617	0.787661	1.17175	-0.602422
At1g78605	zinc finger (B-box type) family protein	Zinc finger family protein		0.530933	0.818743	0.142443	-0.611517
At1g78606	zinc finger (B-box type) family protein	Zinc finger family protein		0.430994	0.841907	1.00852	-0.619278
At1g78607	zinc finger (B-box type) family protein	Zinc finger family protein		0.407608	0.814845	1.08012	-0.786708

## Sheet: Host Defense Responses (S2_D)
Supplementary table S1-E
Selection of genes involved or potentially involved in host defense reponses, whose expression is regulated by eH or e2 infection at 1, 2 and/or 7 dpi
HOST DEFENSE RESPONSES
	e2 specific or enhanced repression
	e2 specific or enhanced induction
	eH specific or enhanced induction
	eH specific or enhanced repression
Loci	Description			eH-inoculated / non-inoculated			eH-inoculated / e2-inoculated
				1 dpi	2 dpi	7 dpi	7dpi
	Host defense responses
At3g51920	calmodulin-9 (CAM9)	calcium regulation		-0.172154	-0.085164	0.150572	1.12793
At5g62570	calmodulin-binding protein	calcium regulation		-0.254223	-0.26166	-0.135388	0.995619
At5g26920	calmodulin-binding protein	calcium regulation		-0.088945	0.138795	0.81056	0.83674
At4g33050	calmodulin-binding family protein	calcium regulation		0.0349882	-0.162346	0.283859	0.709594
At1g73800	calmodulin-binding protein	calcium regulation		0.0176928	0.13541	1.31227	0.661011
At3g47480	calcium-binding EF hand family protein	calcium regulation		-0.103823	-0.142498	1.27754	0.468478
At2g41090	calmodulin-like calcium-binding protein, 22 kDa (CaBP-22)	calcium regulation		-0.77018	-0.706667	1.08169	0.468201
At2g46600	calcium-binding protein, putative	calcium regulation		-0.391146	-0.177828	0.980653	0.423973
At1g14380	calmodulin-binding family protein	calcium regulation		-0.100967	-0.0830498	0.775773	0.34099
At1g18210	calcium-binding protein, putative	calcium regulation		0.00616018	0.0212057	0.798257	0.168092
At1g21630	calcium-binding EF hand family protein	calcium regulation		0.169263	-0.174227	-1.20841	0.0220731
At2g33380	calcium-binding RD20 protein (RD20) Encodes a calcium binding protein whose mRNA is induced upon treatment with NaCl, ABA and in response to dessication. mRNA expression under drought conditions is apparent particularly in leaves and flowers. RESPONSIVE TO DESSICATION 20	calcium regulation	(RD20)	0.153766	-0.639128	-0.177366	-0.647683
At2g02800	protein kinase (APK2b)	cytoplasmic receptor kinase		0.0202571	-0.0483832	0.712669	0.278767
At1g76360	protein kinase, putative	cytoplasmic receptor kinase		-0.0657095	0.177835	0.726635	0.216803
At5g02290	protein kinase, putative	cytoplasmic receptor kinase		-0.0835187	-0.123361	0.772511	0.175873
At3g59350	serine/threonine protein kinase, putative	cytoplasmic receptor kinase		0.413666	1.01211	1.25432	-0.00919867
At3g55450	protein kinase, putative	cytoplasmic receptor kinase		0.0748316	0.516784	1.0673	-0.659116
At4g11890	Protein kinase	DUF receptor kinase		-0.0529525	0.348759	2.52248	0.927565
At4g00970	protein kinase family protein	DUF receptor kinase		-0.332486	-0.29684	-0.00369295	0.910981
At4g23150	protein kinase family protein	DUF receptor kinase		-0.0226092	0.00713424	1.02874	0.619858
At4g23130	receptor-like protein kinase 6 (RLK6)	DUF receptor kinase		-0.0988568	-0.104027	0.663352	0.166804
At4g02420	lectin protein kinase, putative	legume lectin receptor kinase		-0.270496	0.0147881	0.82103	0.0915358
At2g32680	disease resistance family protein LRR -	LRR containing receptor-like kinase		-0.0177183	0.00827941	1.26216	0.81119
At5g22690	disease resistance protein (TIR-NBS-LRR class), putative	LRR containing receptor-like kinase		-0.00824382	0.120163	0.40039	0.731257
At1g57650	disease resistance protein (NBS-LRR class), putative	LRR containing receptor-like kinase		0.000246062	0.0301791	0.299042	0.706883
At1g35710	leucine-rich repeat transmembrane protein kinase, putative	LRR containing receptor-like kinase		0.0169155	-0.0792622	1.16579	0.609039
At4g33300	disease resistance protein (CC-NBS-LRR class), putative	LRR containing receptor-like kinase		-0.148384	-0.0710002	0.703321	0.505498
At2g13800	leucine-rich repeat family protein / protein kinase family protein	LRR containing receptor-like kinase		-0.0149581	0.0406056	0.737308	0.49647
At2g13790	leucine-rich repeat family protein / protein kinase family protein	LRR containing receptor-like kinase		-0.190091	-0.0426014	1.08098	0.42092
At4g28490	leucine-rich repeat transmembrane protein kinase, putative	LRR containing receptor-like kinase		-0.229518	-0.170365	0.73272	0.248057
At4g19530	disease resistance protein (TIR-NBS-LRR class), putative	LRR containing receptor-like kinase		0.07553	0.288076	0.961133	0.134461
At5g48380	leucine-rich repeat family protein / protein kinase family protein	LRR containing receptor-like kinase		0.0408713	0.182846	0.861939	0.0919055
At3g28040	leucine-rich repeat transmembrane protein kinase, putative	LRR containing receptor-like kinase		0.0527087	0.0153332	-0.979437	0.0691564
At5g42440	protein kinase family protein	LRR containing receptor-like kinase		-0.233123	-0.373191	0.738954	-0.0121597
At5g45800	leucine-rich repeat transmembrane protein kinase, putative	LRR containing receptor-like kinase	MEE62	-0.0637949	-0.0160948	0.63051	-0.168009
At1g09970	leucine-rich repeat transmembrane protein kinase, putative	LRR containing receptor-like kinase		0.114108	0.350817	0.775477	-0.206425
At1g21270	wall-associated kinase 2 (WAK2)	wall associated kinase		-0.463585	-0.203926	1.03777	0.490102
At4g18250	receptor serine/threonine kinase, putative	thaumatin like receptor kinase		-0.13312	-0.193025	0.703279	0.136842
At4g27290	S-locus protein kinase, putative	S-locus glycoprotein-like receptor kinase		-0.373703	-0.942914	-0.742779	0.396549
At1g65800	S-receptor protein kinase, putative	S-locus glycoprotein-like receptor kinase		-0.272719	-0.192366	0.789693	-0.0274889
At3g17510	CBL-interacting protein kinase 1 (CIPK1)	Protein kinase		-0.529054	-0.773774	-0.74767	n.a.
At4g26100	casein kinase, putative	protein kinase		-0.258531	-0.246366	0.834458	0.168988
At2g37710	lectin protein kinase, putative	protein kinase		-0.235026	0.0691602	1.26466	0.15338
At2g23200	protein kinase family protein	protein kinase		-0.265631	-0.147598	0.708999	0.0722884
At2g31010	protein kinase family protein	protein kinase		0.125001	0.100356	-1.2194	0.0622002
At5g01820	CBL-interacting protein kinase 14 (CIPK14)	protein kinase		-0.240575	-0.676493	-0.626882	-0.0109516
At4g23170	protein kinase family protein	protein kinase		-0.132989	-0.113393	0.798204	-0.072806
At5g57630	CBL-interacting protein kinase 21, putative (CIPK21)	Protein kinase		0.645957	0.816018	0.870693	-0.416214
At1g49730	protein kinase family protein	Protein kinase		0.223172	0.597229	0.978432	-0.599224
At3g52180	protein tyrosine phosphatase/kinase interaction sequence protein (PTPKIS1)	Protein kinase		-0.078921	0.351362	0.416516	-0.872668
At5g53450	protein kinase family protein	Protein kinase		-0.2474	0.202649	0.127987	-0.94659
At5g60890	receptor-like protein kinase (ATR1) (MYB34)	protein kinase MYB		-0.0384779	-0.458934	-0.679996	-0.176958
At1g56050	GTP-binding protein-related	G protein		0.298699	0.105169	-0.808782	n.a.
At1g18070	EF-1-alpha-related GTP-binding protein, putative	G protein		0.120048	0.0571223	-0.875312	0.361124
At5g08650	GTP-binding protein LepA, putative	G protein		0.109735	0.159244	-0.982756	0.258847
At4g02080	GTP-binding protein (SAR1A)	G protein		0.231087	0.00711565	-0.87158	-0.113388
At2g21060	cold-shock DNA-binding family protein / glycine-rich protein (GRP2)	Abiotic stress cold		0.0549693	0.0506899	0.974055	-0.189198
At2g15970	cold-acclimation protein, putative (FL3-5A3)	Abiotic stress cold		0.383666	0.583828	0.233713	-1.10309
At2g42530	cold-responsive protein / cold-regulated protein (cor15b)	Abiotic stress cold		0.698243	1.2733	1.37751	-1.28644
At2g34300	dehydration-responsive protein-related	Abiotic stress Drought/Salt		n.a.	0.036736	-0.740702	0.128173
At5g05410	DRE-binding protein (DREB2A)	Abiotic stress Drought/Salt		n.a.	0.378996	1.27494	0.0355775
At2g17840	senescence/dehydration-associated protein-related (ERD7)	Abiotic stress Drought/Salt		0.242292	0.514188	0.86658	-0.244204
At1g13930	expressed protein	Abiotic stress Drought/Salt		0.218965	0.291958	0.434174	-0.813117
At3g05880	hydrophobic protein (RCI2A) / low temperature and salt responsive protein (LTI6A)	Abiotic stress Drought/Salt/Cold		0.385611	0.426586	0.60559	-0.760109
At4g30660	hydrophobic protein, putative / low temperature and salt responsive protein, putative	Abiotic stress Drought/Salt/Cold		-0.0983848	-0.0162938	-0.00787972	-0.957986
At4g21870	26.5 kDa class P-related heat shock protein (HSP26.5-P)	Abiotic stress heat		-0.1502	0.0439463	-0.409565	0.852826
At5g15450	heat shock protein 100, putative / HSP100, putative / heat shock protein clpB, putative / HSP100/ClpB, putative	Abiotic stress heat		-0.00768954	0.0316816	0.432848	0.666875
At1g80030	DNAJ heat shock protein, putative	Abiotic stress heat		-0.00426231	-0.0274218	-0.741598	0.234847
At1g72070	DNAJ heat shock N-terminal domain-containing protein	Abiotic stress heat		-0.0826755	0.111029	0.83294	0.0421961
At1g56300	DNAJ heat shock N-terminal domain-containing protein	Abiotic stress heat		0.188873	0.961327	1.10673	-0.869698
At5g23240	DNAJ heat shock N-terminal domain-containing protein	Abiotic stress heat	MKD15	0.535437	1.47474	1.97405	-1.17857
At3g22840	chlorophyll A-B binding family protein / early light-induced protein (ELIP)	Abiotic Stress Light		0.802721	1.17745	1.35828	2.51856
At3g18890	expressed protein	Abiotic stress light		0.0471939	-0.121303	-0.739582	-0.0429845
At3g10985	wound-responsive protein-related	Abiotic stress wounding		-0.0663897	-0.405649	-0.907739	0.0988849
At1g19660	wound-responsive family protein	Abiotic stress wounding		-0.151546	-0.452183	-1.0968	-0.173487
At1g75830	plant defensin-fusion protein, putative (PDF1.1)	Biotic Response		0.0352511	0.0623967	0.899711	n.a.
At1g75040	pathogenesis-related protein 5 (PR-5)	Biotic response	PR-5	0.247942	0.395114	2.51326	1.23063
At3g57240	beta-1,3-glucanase (BG3)	Biotic response	(BG3)	-0.0528174	-0.025195	2.53879	0.881985
At1g65390	disease resistance protein (TIR class), putative	Biotic Response		-0.075106	0.419102	0.223539	0.79505
At1g33960	avirulence-responsive protein / avirulence induced gene (AIG1)	Biotic Response	(AIG1)	0.0408832	-0.372938	0.942314	0.684319
At3g04210	disease resistance protein (TIR-NBS class), putative	Biotic response		-0.39572	-0.128544	0.953946	0.565267
At1g02360	chitinase, putative	Biotic Response		0.251617	0.109024	0.809747	0.0517493
At2g43620	chitinase, putative	Biotic response		-0.0552453	1.01365	1.17938	0.0508481
At3g28930	avrRpt2-induced AIG2 protein (AIG2)	Biotic response	AIG2	-0.163501	0.019974	0.867956	0.039548
At3g48080	lipase class 3 family protein / disease resistance protein-related	Biotic response		-0.05319	-0.0764665	0.858599	0.0294177
At2g43610	glycoside hydrolase family 19 protein - Chitinase putative	Biotic response		0.368893	0.465131	0.842801	0.0101249
At3g47540	chitinase, putative	Biotic response		0.127076	0.0286978	0.674448	-0.0028132
At5g63660	plant defensin-fusion protein, putative (PDF2.5)	Biotic response	PDF2.5	0.106703	0.696567	1.07224	-0.107493
At2g02120	plant defensin-fusion protein, putative (PDF2.1)	Biotic response	PDF2.1	0.46216	1.03916	1.13586	-0.546731
At4g36010	pathogenesis-related thaumatin family protein	Biotic response		0.296832	0.732086	0.776957	-0.551614
At1g73260	trypsin and protease inhibitor family protein / Kunitz family protein	Biotic response		0.196718	-0.317165	1.0815	-0.963136
At2g43530	trypsin inhibitor, putative	Biotic response		0.106685	0.259462	0.803204	-1.276
At4g02520	glutathione S-transferase, putative	ROS removal		-0.213119	-0.281093	1.38544	n.a.
At4g33870	peroxidase, putative	ROS removal		-0.727941	-1.19548	-0.997237	2.16062
At4g35090	catalase 2	ROS removal		-0.427653	-0.8295	-0.47571	1.22684
At4g31870	glutathione peroxidase, putative	ROS removal		-0.025172	-0.0330438	0.0498007	0.991194
At4g25100	superoxide dismutase (Fe), chloroplast (SODB) / iron superoxide dismutase (FSD1)	ROS removal	SODB	-0.14343	-1.15918	-0.0820495	0.534955
At2g47730	glutathione S-transferase 6 (GST6)	ROS removal	GST6	0.000513561	-0.130691	0.735132	0.517585
At1g74590	glutathione S-transferase, putative	ROS removal		0.335286	-0.0894313	1.24693	0.394764
At2g28190	superoxide dismutase (Cu-Zn), chloroplast (SODCP) / copper/zinc superoxide dismutase (CSD2)	ROS removal	SODCP	0.10753	0.170462	-0.979241	0.261329
At3g01190	peroxidase 27 (PER27) (P27) (PRXR7)	ROS removal	PER27	0.641939	0.567948	0.762748	0.121859
At2g25080	phospholipid hydroperoxide glutathione peroxidase, chloroplast / PHGPx (GPX1)	ROS removal	GPX1	-0.15535	-0.394436	-0.707357	0.116045
At2g38390	peroxidase, putative	ROS removal		0.680152	-0.431903	0.957542	0.0579314
At1g05260	peroxidase 3 (PER3) (P3) / rare cold-inducible protein (RCI3A) (PRC)	ROS removal	PER3	0.725866	0.126996	0.129216	0.0453743
At1g07890	L-ascorbate peroxidase 1, cytosolic (APX1)	ROS removal	APX1	0.200474	-0.0631952	-1.00916	-0.00510905
At5g19890	peroxidase, putative	ROS removal		0.69128	0.0489531	0.823883	-0.363371
At1g71695	peroxidase 12 (PER12) (P12) (PRXR6)	ROS removal	PER12	-0.0256727	-0.0428269	-1.29378	-0.476004
At4g11600	glutathione peroxidase, putative	ROS removal		0.241941	0.508261	1.08146	-0.569334
At2g29440	glutathione S-transferase, putative	ROS removal		0.166979	-0.265676	-0.394684	-0.666077
At1g20620	catalase 3 (SEN2)	ROS removal	SEN2	-0.227816	-0.163893	0.257136	-0.696338
At5g08640	flavonol synthase 1 (FLS1)	Secondary metabolism Flavonoids	FLS1	0.268808	0.592238	0.493851	0.211754
At4g27250	dihydroflavonol 4-reductase family / dihydrokaempferol 4-reductase family	Secondary metabolism Flavonoids	DFR	0.139489	0.0280002	-0.764528	0.11834
At4g34540	isoflavone reductase family protein	Secondary metabolism Flavonoids		-0.418234	-0.799072	-0.384946	0.257001
At5g24530	oxidoreductase, 2OG-Fe(II) oxygenase family protein = DRM6 gènes de défense, mais la mutation provoque une sensibilité à Hyaloperonospora, induit par BTH (SA analogue). Substrat exact inconnu	Secondary metabolism Flavonoids	DRM6	-0.400668	0.016733	1.99505	0.657297
At1g74710	isochorismate synthase 1 (ICS1) / isochorismate mutase	Secondary metabolism - Phenylpropanoids		-0.0611298	-0.0301217	0.706914	0.515471
At1g72680	cinnamyl-alcohol dehydrogenase, putative	Secondary metabolism - Phenylpropanoids		0.0751031	0.0404684	0.770774	0.234511
At5g54160	quercetin 3-O-methyltransferase 1/flavonol 3-O-methyltransferase 1 /5-hydroxyferulic acid O-methyltransferase (OMT1)	Secondary metabolism - Phenylpropanoids	(OMT1)	0.0879091	0.0266613	-0.947998	0.164445
At4g36220	cytochrome P450 84A1 (CYP84A1) / ferulate-5-hydroxylase (FAH1)	Secondary metabolism - Phenylpropanoids	(FAH1)	0.128178	0.0431491	-0.960782	0.0208841
At1g76790	O-methyltransferase family 2 protein	Secondary metabolism - Phenylpropanoids		0.593561	0.397547	0.789289	-0.807504
At1g20480	4-coumarate--CoA ligase family protein / 4-coumaroyl-CoA synthase family protein	Secondary metabolism - Phenylpropanoids		-0.284587	-0.190768	0.0291157	-0.91678
At5g20230	plastocyanin-like domain-containing protein	Lignin biosynthesis	BCB	-0.357255	-0.0517277	1.79291	n.a.
At2g26250	beta-ketoacyl-CoA synthase family (FIDDLEHEAD) (FDH)	Secondary metabolism - Terpenes		0.0862589	-0.195611	-0.875924	n.a.
At4g32770	tocopherol cyclase, chloroplast / vitamin E deficient 1 (VTE1) / sucrose export defective 1 (SXD1)	Secondary metabolism - Terpenes	(VTE1)	-0.0271491	-0.245668	0.0380183	0.696715
At1g17050	geranyl diphosphate synthase, putative / GPPS, putative / dimethylallyltransferase, putative	Secondary metabolism - Terpenes		0.202915	-0.0994795	-0.650873	0.571261
At4g36810	geranylgeranyl pyrophosphate synthase (GGPS1) / GGPP synthetase / farnesyltranstransferase	Secondary metabolism - Terpenes		0.279625	-0.0120719	-0.981492	-0.0736009
At1g76490	3-hydroxy-3-methylglutaryl-CoA reductase 1 / HMG-CoA reductase 1 (HMG1)	Secondary metabolism - Terpenes		-0.0274051	-0.107415	-0.642443	-0.106181
At2g16280	very-long-chain fatty acid condensing enzyme, putative	Wax biosynthesis		0.178917	-0.12983	-0.977401	0.3069
At1g02205	CER1 protein	Wax biosynthesis		-0.152101	-1.07888	-1.5538	-0.715523
At3g45140	lipoxygenase (LOX2)	JA related	LOX2	-0.15336	-0.654259	0.198869	-0.820056
At2g43710	acyl-(acyl-carrier-protein) desaturase / stearoyl-ACP desaturase (SSI2)	JA related	SSI2	0.0885524	0.0878373	-1.26079	0.00335834
At1g52400	glycosyl hydrolase family 1 protein / beta-glucosidase, putative (BG1)	JA related	BG1	-0.734445	-0.771402	-0.259685	-1.02508
At3g16470	jacalin lectin family protein	JA related		-0.0973074	-0.667948	-0.289549	n.a.
At3g16450	jacalin lectin family protein	JA related		0.0915884	-0.715949	-0.481701	-0.0364391
At4g15440	hydroperoxide lyase (HPL1) CYP74B2	JA related	HPL1	-0.244245	-0.627651	-0.379673	-0.560741
At2g46370	auxin-responsive GH3 family protein - JAR1	Ja related	JAR1	0.223588	-0.0297921	-0.79178	0.00846538
At3g28740	cytochrome P450 CYP81D1	JA related		0.408524	0.057896	-0.195394	-0.982569
At1g74710	isochorismate synthase 1 (ICS1) / isochorismate mutase	SA Biosynthesis / SA dependent(nahG)		-0.0611298	-0.0301217	0.706914	0.515471
At3g25882	NPR1/NIM1-interacting protein 2 (NIMIN-2)	SA signaling	NIMIN-2	-0.346314	0.106469	1.84709	0.712666
At3g52430	phytoalexin-deficient 4 protein (PAD4)	SA signaling	PAD4	-0.170835	-0.0217815	1.36222	1.02263
At1g02450	NPR1/NIM1-interacting protein 1 (NIMIN-1)	SA signaling		-0.190854	0.501789	1.46862	0.147641
At3g56400	WRKY70	WRKY	WRKY70	-0.712995	-0.101037	1.13281	0.429782
At5g43440	2-oxoglutarate-dependent dioxygenase, putative	Ethylene biosynthesis		-0.242916	0.205855	0.754149	0.0519034
At1g03400	2-oxoglutarate-dependent dioxygenase, putative	Ethylene biosynthesis		-0.340088	-0.487194	0.650954	0.510888
At3g50260	ERF/AP2 domain-containing transcription factor, putative	ethylene related	DREB family	0.181981	-0.0507028	1.05459	n.a.
At5g25190	ethylene-responsive element-binding protein, putative	ethylene related		-0.0908338	-0.332162	-0.378637	0.670645
At2g38210	ethylene-responsive protein, putative	ethylene related		-0.0153012	-0.197831	-0.735748	0.460371
At3g62550	universal stress protein (USP) family protein	ethylene related		0.129993	0.89103	1.21144	-1.16245

## Sheet: Cell division-expansion (S2_E)
Supplementary table S1-F
Selection of genes involved in cell division and expension regulation, whose expression is regulated by eH or e2 infection at 1, 2 and/or 7 dpi
CELL DIVISION AND EXPENSION REGULATION
	e2 specific or enhanced repression
	e2 specific or enhanced induction
	eH specific or enhanced induction
	eH specific or enhanced repression
Loci	Description			eH-inoculated / non-inoculated			eH-inoculated / e2-inoculated
				1 dpi	2 dpi	7 dpi	7dpi
	CELL DIVISION AND EXPENSION REGULATION
At3g02470	adenosylmethionine decarboxylase family protein	Polyamines	SAMDC1	0.401031	-0.432628	-2.2336	n.a.
At5g15950	adenosylmethionine decarboxylase family protein	Polyamines	SAMDC2	-0.190176	-0.824259	-0.507077	1.20796
At1g03870	fasciclin-like arabinogalactan-protein (FLA9)	Cell adhesion		-0.616929	-0.409448	-0.600294	1.16733
At5g44130	fasciclin-like arabinogalactan-protein, putative	Cell adhesion		-0.122716	0.0839291	-0.643135	0.245697
At4g37450	arabinogalactan-protein (AGP18)	Cell adhesion		0.095103	-0.191264	-0.733441	0.234699
At5g55730	fasciclin-like arabinogalactan-protein (FLA1)	Cell adhesion		-0.00919623	-0.0350057	-0.80055	0.103896
At2g04780	fasciclin-like arabinogalactan-protein (FLA7)	Cell adhesion		0.190364	-0.154711	-0.68319	0.101445
At3g13520	arabinogalactan-protein (AGP12)	Cell adhesion		-0.132468	-0.286112	-0.762864	0.0370863
At2g40610	expansin, putative (EXP8)	Cell wall		-0.538222	-1.12251	-0.48782	-0.186369
At2g37640	expansin, putative (EXP3)	Cell wall		-0.271484	-0.264945	-0.711244	-0.60973
At3g55500	expansin, putative (EXP16)	Cell wall		0.118919	0.460099	0.401762	-0.984267
At2g36870	xyloglucan:xyloglucosyl transferase, putative / xyloglucan endotransglycosylase, putative	Cell wall modification		-0.138736	-0.257167	-0.741706	0.338345
At4g37800	xyloglucan:xyloglucosyl transferase, putative / xyloglucan endotransglycosylase, putative	Cell wall modification		-0.177237	-0.56654	-0.798226	0.302625
At5g48070	xyloglucan:xyloglucosyl transferase, putative / xyloglucan endotransglycosylase, putative	Cell wall modification		0.740406	0.291799	1.03535	-0.0968166
At3g44990	xyloglucan:xyloglucosyl transferase, putative / xyloglucan endotransglycosylase, putative	Cell wall modification		0.364673	-0.27977	-0.716073	-0.21337
At4g02330	pectinesterase family protein	Cell Wall		-0.0309123	-0.00932687	-0.0202466	0.814514
At4g33220	pectinesterase family protein	Cell wall		0.0786231	-0.256934	-1.07645	0.0905095
At2g26440	pectinesterase family protein	Cell Wall		-0.178915	0.158044	1.27415	-0.0676907
At4g30270	MERI-5 protein (MERI-5) (MERI5B) / endo-xyloglucan transferase / xyloglucan endo-1,4-beta-D-glucanase (SEN4)	Cell wall modification		-0.429442	-0.487199	-1.27024	0.803355
At1g64390	endo-1,4-beta-glucanase, putative / cellulase, putative	Cell wall modification		0.31872	0.129855	-1.00713	-0.00108209
At3g59850	polygalacturonase, putative / pectinase, putative	Cell wall modification		0.00955475	-0.105868	1.09834	0.1173
At3g15720	glycoside hydrolase family 28 protein / polygalacturonase (pectinase) family protein	Cell wall modification		0.487894	0.563214	0.625484	-0.360621
At5g48900	pectate lyase family protein	Cell wall modification		-0.153344	-0.447798	-0.91359	0.138832
At3g44310	nitrilase 1 (NIT1)	Auxin related		-0.220842	-0.478425	-0.771897	n.a.
At1g04250	auxin-responsive protein / indoleacetic acid-induced protein 17 (IAA17)	Auxin related		-0.0606452	-0.354992	-0.715602	0.296148
At3g15540	auxin-responsive protein / indoleacetic acid-induced protein 19 (IAA19)	Auxin related		-0.688816	-0.190756	-0.462752	0.23142
At4g34770	auxin-responsive family protein	Auxin related		-0.45049	-0.585075	-0.767443	-0.0257507
At1g24100	UDP-glucoronosyl/UDP-glucosyl transferase family protein	Auxin related		0.160876	-0.139992	-0.971093	-0.0877257
At3g14210	myrosinase-associated protein, putative	Auxin related		0.304111	0.421935	0.826351	-0.200576
At2g01420	auxin transport protein, putative	Auxin related		-0.0141604	-0.178436	-0.965293	-0.243161
At3g07390	auxin-responsive protein / auxin-induced protein (AIR12)	Auxin related		0.0697925	0.0539303	-0.694253	-0.276726
At2g39310	jacalin lectin family protein - Identical to myrosinase binding protein	Auxin related		-0.37304	-0.725414	-0.803182	-0.315789
At1g60680	aldo/keto reductase family protein	Auxin related		0.717048	0.492205	0.71413	-0.317836
At2g39330	jacalin lectin family protein - similar to myrosinase binding protein	Auxin related		-0.757006	-1.22456	-0.750475	-0.631626
At2g33830	dormancy/auxin associated family protein	Auxin related		0.021456	0.464178	1.52862	-0.744574
At1g10470	two-component responsive regulator / response regulator 4 (ARR4)	Cytokinin metabolism		0.15071	-0.0752957	-0.836323	0.129514
At5g20040	tRNA isopentenyltransferase 9 / IPP transferase 9 (IPT9)	Cytokinin metabolism		0.105357	0.153983	-0.693945	-0.122596
At2g38750	annexin 4 (ANN4)	Cellular organization		0.110072	-0.043293	-0.458256	-0.750895
At1g52410	caldesmon-related	Mitosis		-0.157067	-0.39123	-0.20574	-0.730806
At3g48740	nodulin MtN3 family protein	Nodulation		-0.00245532	0.206125	0.650167	-0.199349
At5g23660	nodulin MtN3 family protein	Nodulation		0.0949722	0.695273	1.35607	-0.980126
At3g16240	delta tonoplast integral protein (delta-TIP)	TIP		-0.142309	-0.53477	-2.01862	0.282154
At5g47450	major intrinsic family protein / MIP family protein	TIP		0.402341	-0.492564	-0.709927	0.0353005
At4g17340	major intrinsic family protein / MIP family protein	TIP	TIP5	0.469198	-0.750429	-0.461199	-0.108686
At2g25810	tonoplast intrinsic protein, putative	TIP		0.102801	-0.0536085	-0.634715	-0.143782
At2g36830	major intrinsic family protein / MIP family protein	TIP		0.0104965	-0.525517	-1.32557	-0.253368
At3g61430	plasma membrane intrinsic protein 1A (PIP1A) / aquaporin PIP1.1 (PIP1.1) (AQ1)	PIP		-0.0334503	-0.681664	-0.680917	0.21815
At2g45960	plasma membrane intrinsic protein 1B (PIP1B) / aquaporin PIP1.2 (PIP1.2) / transmembrane protein A (TMPA)	PIP		-0.329203	-0.657089	-0.550723	0.149016
At2g37180	plasma membrane intrinsic protein 2C (PIP2C) / aquaporin PIP2.3 (PIP2.3)	PIP		0.00441399	-0.860675	-0.665972	-0.147815
At1g80760	major intrinsic family protein / MIP family protein	MIP	NIP6	n.a.	-0.668708	-0.311244	0.0893714

## Sheet: eHspecific HostResponses (S2_F)
Supplementary table S1-G
Selection of genes involved in host defense reponses, which display eH-specific or enhanced induction
	e2 specific or enhanced repression
	e2 specific or enhanced induction
	eH specific or enhanced induction
	eH specific or enhanced repression
Loci	Description						eH-inoculated / non-inoculated			eH-inoculated / e2-inoculated
							1 dpi	2 dpi	7 dpi	7dpi
	HOST DEFENSE RESPONSES
At2g46400	WRKY family transcription factor - WRKY 46		WRKY			WRKY 46	-0.239991	0.000377238	0.659218	1.1709
At5g10380	zinc finger (C3HC4-type RING finger) family protein		Zinc finger family protein				-0.407147	-0.487994	1.28031	0.764735
At5g26920	calmodulin-binding protein		calcium regulation				-0.088945	0.138795	0.81056	0.83674
At4g11890	Protein kinase		DUF receptor kinase				-0.0529525	0.348759	2.52248	0.927565
At2g32680	disease resistance family protein LRR -		LRR containing receptor-like kinase	RECEPTOR LIKE PROTEIN 23			-0.0177183	0.00827941	1.26216	0.81119
At3g22840	chlorophyll A-B binding family protein / early light-induced protein (ELIP)		Abiotic Stress Light				0.802721	1.17745	1.35828	2.51856
At1g75040	pathogenesis-related protein 5 (PR-5)		Biotic response			PR-5	0.247942	0.395114	2.51326	1.23063
At3g57240	beta-1,3-glucanase (BG3)		Biotic response			(BG3)	-0.0528174	-0.025195	2.53879	0.881985
At1g33960	avirulence-responsive protein / avirulence induced gene (AIG1)		Biotic Response			(AIG1)	0.0408832	-0.372938	0.942314	0.684319
At3g25882	NPR1/NIM1-interacting protein 2 (NIMIN-2)		SA signaling			NIMIN-2	-0.346314	0.106469	1.84709	0.712666
At3g52430	phytoalexin-deficient 4 protein (PAD4)		SA signaling			PAD4	-0.170835	-0.0217815	1.36222	1.02263

## Sheet: eH specificorenhanced induction
Supplementary table S1-H
Selection of genes which display eH-specific or enhanced induction
Loci	Description		eH-inoculated / non-inoculated			eH-inoculated / e2-inoculated
			1 dpi	2 dpi	7 dpi	7dpi
			1 dpi	2 dpi	7 dpi	7dpi
At3g22840	chlorophyll A-B binding family protein / early light-induced protein (ELIP)		0.802721	1.17745	1.35828	2.51856
At5g26690	heavy-metal-associated domain-containing protein		-0.158448	0.0393981	1.34285	1.68294
At5g03350	legume lectin family protein		-0.780689	0.0536473	2.18062	1.52265
At5g48540	33 kDa secretory protein-related		-0.287332	-0.194916	1.10863	1.4493
At2g44240	expressed protein		0.11213	-0.360689	1.89016	1.42375
At1g75040	pathogenesis-related protein 5 (PR-5)	PR-5	0.247942	0.395114	2.51326	1.23063
At2g46400	WRKY family transcription factor - WRKY 46	WRKY 46	-0.239991	0.000377238	0.659218	1.1709
At2g18680	expressed protein		-0.10242	-0.00206228	1.09352	1.10494
At2g24600	ankyrin repeat family protein		-0.19574	0.0282893	0.643444	1.07115
At3g52430	phytoalexin-deficient 4 protein (PAD4)	PAD4	-0.170835	-0.0217815	1.36222	1.02263
At2g44220	expressed protein		0.196451	-0.390447	0.702747	0.974518
At4g11890	Protein kinase		-0.0529525	0.348759	2.52248	0.927565
At3g01290	band 7 family protein		-0.0778766	-0.285916	0.994376	0.907012
At3g57240	beta-1,3-glucanase (BG3)	BG3	-0.0528174	-0.025195	2.53879	0.881985
At5g25250	expressed protein		-0.0778764	0.109957	1.34859	0.878882
At5g39680	pentatricopeptide (PPR) repeat-containing protein		-0.109431	0.0499356	0.992482	0.866438
At5g26920	calmodulin-binding protein		-0.088945	0.138795	0.81056	0.83674
At2g32680	disease resistance family protein		-0.0177183	0.00827941	1.26216	0.81119
At3g48640	expressed protein		-0.807122	-0.547502	0.897826	0.766667
At5g10380	zinc finger (C3HC4-type RING finger) family protein		-0.407147	-0.487994	1.28031	0.764735
At4g12720	MutT/nudix family protein		-0.0345768	0.117758	0.65061	0.748909
At1g14880	expressed protein		-0.770381	-1.21928	2.05415	0.746699
At5g64000	3'(2'),5'-bisphosphate nucleotidase, putative / inositol polyphosphate 1-phosphatase, putative		0.0515502	0.115397	1.58241	0.732815
At2g31865	poly (ADP-ribose) glycohydrolase (PARG) family protein		-0.181112	0.0170545	0.711225	0.72513
At3g25882	NPR1/NIM1-interacting protein 2 (NIMIN-2)	NIMIN-2	-0.346314	0.106469	1.84709	0.712666
At3g50930	AAA-type ATPase family protein		-0.115593	-0.0784626	0.629593	0.690607
At1g33960	avirulence-responsive protein / avirulence induced gene (AIG1)	AIG1	0.0408832	-0.372938	0.942314	0.684319
At5g24200	expressed protein		0.156577	-0.0698273	0.896987	0.67286
28 genes display an eH specific or enhanced induction

## Sheet: e2specificorenhancedregulation
Supplementary table S1-I
Selection of genes which display e2-specific or enhanced induction
	e2 specific or enhanced repression
	e2 specific or enhanced induction
	eH specific or enhanced induction
	eH specific or enhanced repression
Loci	Description			eH-inoculated / non-inoculated			eH-inoculated / e2-inoculated
				1 dpi	2 dpi	7 dpi	7dpi
At1g01060	myb family transcription factor	MYB		0.160817	-0.00737541	-0.117386	2.17203
At4g33870	peroxidase, putative	ROS removal		-0.727941	-1.19548	-0.997237	2.16062
At3g02380	zinc finger protein CONSTANS-LIKE 2 (COL2)	Zinc finger family protein		-0.559389	-1.17479	-1.18858	2.13972
At3g54500	expressed protein			-0.449602	-0.667041	-1.19792	1.77743
At5g47560	sodium/dicarboxylate cotransporter, putative / tonoplast malate/fumarate transporter.	pH homeostasis	ATTDT	-0.459719	-0.521758	-0.794048	1.33356
At5g44580	expressed protein			-0.6939	-1.09445	0.266095	1.30721
At1g65490	expressed protein			-0.306989	-0.718966	-0.128051	1.24323
At4g35090	catalase 2	ROS removal		-0.427653	-0.8295	-0.47571	1.22684
At5g15950	adenosylmethionine decarboxylase family protein	Polyamines	SAMDC2	-0.190176	-0.824259	-0.507077	1.20796
At1g35140	phosphate-responsive protein, putative			-0.142777	-0.102099	-0.0195241	1.202
At4g14365	zinc finger (C3HC4-type RING finger) family protein / ankyrin repeat family protein	Zinc finger family protein		-0.0803317	-0.019771	0.0729023	1.19544
At1g03870	fasciclin-like arabinogalactan-protein (FLA9)	Cell adhesion	FLA9	-0.616929	-0.409448	-0.600294	1.16733
At5g48490	protease inhibitor/seed storage/lipid transfer protein (LTP) family protein			-0.119757	0.122742	-0.517471	1.13913
At4g15530	pyruvate phosphate dikinase family protein	Major CHO Metabolism - Degradation	PPDK	-0.181599	0.0794438	0.110571	1.12794
At3g51920	calmodulin-9 (CAM9)	calcium regulation		-0.172154	-0.085164	0.150572	1.12793
At5g03555	permease, cytosine/purines, uracil, thiamine, allantoin family protein			-0.361081	-0.64328	-0.363522	1.12254
At5g18670	beta-amylase, putative (BMY3) / 1,4-alpha-D-glucan maltohydrolase, putative	Major CHO Metabolism - Starch cleavage	BMY3	-0.562598	-0.673728	-1.29675	1.1073
At2g41250	haloacid dehalogenase-like hydrolase family protein			-0.114642	-0.573019	-0.418112	1.0865
At2g36630	expressed protein			-0.418985	-0.563251	-0.661727	1.03166
At1g76990	ACT domain containing protein			-0.163017	-0.0665729	-0.117286	1.03117
At2g46830	myb-related transcription factor (CCA1)	MYB	CCA1	-0.28376	-0.377327	-0.615698	1.01195
At1g19400	expressed protein			-0.342181	-0.695553	-0.599367	1.00699
At5g62570	calmodulin-binding protein	calcium regulation		-0.254223	-0.26166	-0.135388	0.995619
At4g31870	glutathione peroxidase, putative	ROS removal		-0.025172	-0.0330438	0.0498007	0.991194
At4g08950	phosphate-responsive protein, putative (EXO)		EXO	-0.326026	-0.520155	-0.312285	0.980242
At2g25735	expressed protein			-0.424095	0.102809	0.311004	0.976396
At1g16420	latex-abundant protein, putative (AMC8) / caspase family protein		AMC8	0.0294699	0.0335417	0.355318	0.976344
At3g59400	GUN4 - GENOME UNCOUPLED 4	Tetrapyrrole biosynthesis	GUN4	-0.127204	-0.074644	-1.32775	0.974534
At3g26570	phosphate transporter family protein			-0.247228	-0.36785	-0.420562	0.970966
At5g24120	RNA polymerase sigma subunit SigE (sigE) / sigma-like factor (SIG5) - Encodes a specialized sigma factor in chloroplasts and is responsible for the light-dependent transcription at the psbD LRP.	Photosynthesis	SIG5	-0.396876	-0.719413	-0.20636	0.97003
At5g35970	DNA-binding protein, putative			-0.211112	-0.280263	0.135402	0.957551
At2g30520	signal transducer of phototropic response (RPT2)		RPT2	-0.515933	-0.599813	-1.61518	0.957437
At5g43850	acireductone dioxygenase (ARD/ARDprim) family protein			-0.384509	-0.913101	-0.96471	0.95651
At3g06070	expressed protein			-0.24073	-0.44533	-0.143028	0.934991
At2g38310	expressed protein			-0.188964	-0.0115171	0.301622	0.933252
At5g17300	myb family transcription factor	MYB		-0.323594	-0.546435	-0.174049	0.921714
At1g68840	DNA-binding protein RAV2 (RAV2) / AP2 domain-containing protein RAP2.8			-0.638867	-0.335881	0.264837	0.911922
At4g00970	protein kinase family protein	DUF receptor kinase		-0.332486	-0.29684	-0.00369295	0.910981
At1g02820	late embryogenesis abundant 3 family protein / LEA3 family protein		LEA3	-0.169758	-0.412068	0.0378972	0.904326
At5g46800	mitochondrial carnitine/acyl carrier, putative / a bout de souffle (BOU) / CAC-like protein		BOU	-0.153601	0.0298779	-0.0479191	0.894245
At4g21870	26.5 kDa class P-related heat shock protein (HSP26.5-P)	Abiotic stress heat		-0.1502	0.0439463	-0.409565	0.852826
At1g19450	integral membrane protein, putative / sugar transporter family protein	Sugar transport		-0.0572933	-0.301337	-0.749345	0.84191
At2g35930	U-box domain-containing protein			-0.264066	-0.270279	0.084486	0.828956
At4g27890	nuclear movement family protein			-0.0879415	-0.178197	-0.236187	0.820441
At4g02330	pectinesterase family protein	Cell Wall		-0.0309123	-0.00932687	-0.0202466	0.814514
At2g41990	expressed protein			-0.229826	0.198052	-0.314807	0.809466
At5g50100	expressed protein			-0.285112	-0.32802	-0.205437	0.808313
At5g58130	RNA recognition motif (RRM)-containing protein			-0.133398	-0.142234	0.207935	0.807879
At3g01060	expressed protein			0.00165072	-0.00318215	0.274116	0.807724
At4g30270	MERI-5 protein (MERI-5) (MERI5B) / endo-xyloglucan transferase / xyloglucan endo-1,4-beta-D-glucanase (SEN4)	Cell wall modification	SEN4	-0.429442	-0.487199	-1.27024	0.803355
At5g45110	ankyrin repeat family protein / BTB/POZ domain-containing protein			-0.225404	0.0399498	0.279657	0.797328
At1g65390	disease resistance protein (TIR class), putative	Biotic Response		-0.075106	0.419102	0.223539	0.79505
At5g13630	magnesium-chelatase subunit chlH, chloroplast, putative / Mg-protoporphyrin IX chelatase, putative (CHLH) GUN5	Tetrayrrole biosynthesis	GUN5	-0.0496131	-0.0968163	0.0779814	0.791283
At5g06980	expressed protein			-0.499489	-0.643331	-0.887959	0.782514
At3g57020	strictosidine synthase family protein			-0.235033	-0.500049	-0.239866	0.782246
At2g46450	cyclic nucleotide-regulated ion channel, putative (CNGC12)		CNGC12	0.102149	0.018496	0.0267689	0.779411
At1g44000	expressed protein			0.0189435	-0.381943	-0.678742	0.778598
At1g32460	expressed protein			-0.182796	-0.12675	0.226751	0.7645
At3g47420	glycerol-3-phosphate transporter, putative / glycerol 3-phosphate permease, putative			-0.45358	-0.964801	-0.84875	0.750139
At2g37970	SOUL heme-binding family protein			-0.330133	-0.451047	-0.141904	0.749551
At5g22570	WRKY family transcription factor -WRKY38	WRKY	WRKY38	0.0839149	-0.0674735	0.462365	0.747904
At1g58290	glutamyl-tRNA reductase 1 / GluTR (HEMA1)	Tetrayrrole biosynthesis	HEMA1	-0.193584	-0.295219	-0.0324178	0.741115
At4g27940	mitochondrial substrate carrier family protein			-0.038832	-0.0447955	0.500671	0.739472
At1g37130	nitrate reductase 2 (NR2)		NR2	-0.214393	-0.50033	-2.24617	0.736474
At5g22690	disease resistance protein (TIR-NBS-LRR class), putative	LRR containing receptor-like kinase		-0.00824382	0.120163	0.40039	0.731257
At4g13010	oxidoreductase, zinc-binding dehydrogenase family protein			-0.192617	-0.260158	-0.186301	0.724639
At1g64780	ammonium transporter 1, member 2 (AMT1.2)	nitrogen	AMT1.2	0.326784	-0.588096	-0.270652	0.718846
At5g22380	no apical meristem (NAM) family protein			-0.190695	-0.0519112	0.0483177	0.709812
At4g33050	calmodulin-binding family protein	calcium regulation		0.0349882	-0.162346	0.283859	0.709594
At1g57650	disease resistance protein (NBS-LRR class), putative	LRR containing receptor-like kinase		0.000246062	0.0301791	0.299042	0.706883
At2g21330	fructose-bisphosphate aldolase, putative - chloroplastic	Calvin cycle		-0.0515859	-0.198673	-0.00576657	0.700723
At5g02130	expressed protein			-0.20991	-0.260616	-0.0323421	0.700586
At4g32770	tocopherol cyclase, chloroplast / vitamin E deficient 1 (VTE1) / sucrose export defective 1 (SXD1)	Secondary metabolism - Terpenes		-0.0271491	-0.245668	0.0380183	0.696715
At5g10760	aspartyl protease family protein			0.0361825	-0.187279	0.430462	0.692666
At1g42990	bZIP transcription factor family protein	bZIP		0.0673209	-0.043505	-0.0197978	0.690039
At3g24190	ABC1 family protein			0.0372085	0.0395353	0.0368223	0.689219
At1g18060	expressed protein			-0.0938198	-0.0935899	-0.0680272	0.680911
At3g19680	expressed protein			-0.125786	-0.243238	-0.64183	0.673454
At2g48020	sugar transporter, putative			-0.0064425	-0.144837	-0.113166	0.672374
At5g25190	ethylene-responsive element-binding protein, putative	ethylene related ??		-0.0908338	-0.332162	-0.378637	0.670645
At5g24850	cryptochrome dash (CRYD)			-0.0648298	0.0128723	0.179808	0.667416
At5g15450	heat shock protein 100, putative / HSP100, putative / heat shock protein clpB, putative / HSP100/ClpB, putative	Abiotic stress heat		-0.00768954	0.0316816	0.432848	0.666875
At5g28770	bZIP transcription factor family protein	bZIP		-0.285353	-0.269667	-0.288047	0.665517
At2g29440	glutathione S-transferase, putative	ROS removal		0.166979	-0.265676	-0.394684	-0.666077
At1g80480	PRLI-interacting factor L, putative			0.110196	0.519184	0.667764	-0.674389
At1g80480	PRLI-interacting factor L, putative			0.110196	0.519184	0.667764	-0.674389
At5g03240	polyubiquitin (UBQ3)			0.186681	0.0105381	0.513965	-0.677973
At2g40840	glycoside hydrolase family 77 protein Cytosolic DISPROPORTIONATING ENZYME 2, Maltose Metabolism	Major CHO Metabolism - Starch cleavage	DPE2	-0.0408547	0.145621	0.0662614	-0.69085
At1g20620	catalase 3 (SEN2)	ROS removal		-0.227816	-0.163893	0.257136	-0.696338
At5g64090	expressed protein			0.734004	-0.691849	-0.00293043	-0.700302
At2g43020	amine oxidase family protein			0.036988	0.127516	0.135366	-0.701808
At2g10920	hypothetical protein			0.365629	0.618454	0.689622	-0.702914
At5g15230	gibberellin-regulated protein 4 (GASA4) / gibberellin-responsive protein 4			0.13296	0.392357	0.026494	-0.704869
At2g43560	immunophilin / FKBP-type peptidyl-prolyl cis-trans isomerase family protein			0.177754	0.231425	-0.0379139	-0.714071
At1g76590	zinc-binding family protein			0.399332	0.397325	0.981095	-0.717217
At5g53510	oligopeptide transporter OPT family protein			0.0317009	-0.0785339	0.154969	-0.722876
At4g26130	expressed protein			0.0299263	0.27841	0.429016	-0.72485
At1g78995	expressed protein			0.0163358	0.194753	0.374662	-0.729139
At1g52410	caldesmon-related	Mitosis		-0.157067	-0.39123	-0.20574	-0.730806
At2g06925	phospholipase A2 family protein			0.0563254	0.381267	0.269558	-0.733976
At5g62350	invertase/pectin methylesterase inhibitor family protein / DC 1.2 homolog (FL5-2I22)			-0.206028	-0.0262384	-0.430659	-0.738792
At4g34950	nodulin family protein			0.611855	1.25478	1.07162	-0.742538
At3g47160	expressed protein			0.0633951	0.17669	0.261341	-0.742684
At2g33830	dormancy/auxin associated family protein	Auxin related		0.021456	0.464178	1.52862	-0.744574
At2g40220	abscisic acid-insensitive 4 (ABI4)			0.10657	0.224788	0.0930858	-0.748278
At2g36390	1,4-alpha-glucan branching enzyme / starch branching enzyme class II (SBE2-1)			0.158976	0.547711	0.416838	-0.749678
At2g38750	annexin 4 (ANN4)	Cellular organization		0.110072	-0.043293	-0.458256	-0.750895
At4g14270	expressed protein			-0.102482	0.0509413	0.0138966	-0.7518
At3g05880	hydrophobic protein (RCI2A) / low temperature and salt responsive protein (LTI6A)	Abiotic stress Drought/Salt/Cold		0.385611	0.426586	0.60559	-0.760109
At3g50330	basic helix-loop-helix (bHLH) family protein	bHLH		-0.0393069	0.0386701	0.296183	-0.765081
At2g28840	ankyrin repeat family protein			0.0707739	0.468131	0.797131	-0.765517
At1g51090	heavy-metal-associated domain-containing protein			0.463577	0.761884	0.556163	-0.76686
At3g18000	phosphoethanolamine N-methyltransferase 1 / PEAMT 1 (NMT1)			0.143968	0.514226	-0.266845	-0.775358
At1g28050	zinc finger (B-box type) family protein	Zinc finger family protein		0.407608	0.814845	1.08012	-0.786708
At3g47860	apolipoprotein D-related			0.154488	0.486895	0.760082	-0.79191
At3g50440	hydrolase, alpha/beta fold family protein	Hormone metabolism		-0.142672	0.0843735	-0.00124492	-0.791971
At3g53800	armadillo/beta-catenin repeat family protein			0.000729283	0.143316	0.279056	-0.794432
At1g69240	hydrolase, alpha/beta fold family protein			0.166852	0.412406	0.596946	-0.795699
At1g52030	myrosinase-binding protein, putative (F-ATMBP)			-0.0263934	-0.0479764	0.419171	-0.799279
At2g31070	TCP family transcription factor, putative			0.221202	0.845756	0.857942	-0.799465
At3g09390	metallothionein protein, putative (MT2A)			0.352962	0.431113	0.844354	-0.803109
At5g62720	integral membrane HPP family protein			0.281009	0.297233	-0.177108	-0.803393
At3g17110	pseudogene, glycine-rich protein			0.343357	0.339806	0.508663	-0.807482
At1g76790	O-methyltransferase family 2 protein	Secondary metabolism - Phenylpropanoids		0.593561	0.397547	0.789289	-0.807504
At1g13930	expressed protein	Abiotic stress Drought/Salt		0.218965	0.291958	0.434174	-0.813117
At2g22980	serine carboxypeptidase S10 family protein			-0.346924	-0.0698847	0.118861	-0.813468
At3g45140	lipoxygenase (LOX2)	JA related	LOX2	-0.15336	-0.654259	0.198869	-0.820056
At1g62540	flavin-containing monooxygenase family protein / FMO family protein			-0.0311334	-0.308934	-0.193663	-0.8235
At3g12530	DNA replication protein-related			0.179417	0.213986	0.712124	-0.852879
At4g04330	expressed protein			0.143231	0.601761	0.863599	-0.860704
At1g56300	DNAJ heat shock N-terminal domain-containing protein	Abiotic stress heat		0.188873	0.961327	1.10673	-0.869698
At2g45560	cytochrome P450 family protein - CYP76C1			0.107448	0.250278	0.30771	-0.871358
At3g52180	protein tyrosine phosphatase/kinase interaction sequence protein (PTPKIS1)	Protein kinase		-0.078921	0.351362	0.416516	-0.872668
At2g21130	peptidyl-prolyl cis-trans isomerase / cyclophilin (CYP2) / rotamase		CYP2	0.454557	1.5147	1.61223	-0.883907
At1g21680	expressed protein			0.065742	0.0557768	0.648409	-0.886261
At5g11150	synaptobrevin / vesicle-associated membrane protein 713 (VAMP713)		VAMP713	0.441348	0.854512	0.686029	-0.888297
At5g42900	expressed protein			1.06095	0.685032	0.996385	-0.896025
At1g20480	4-coumarate--CoA ligase family protein / 4-coumaroyl-CoA synthase family protein	Secondary metabolism - Phenylpropanoids		-0.284587	-0.190768	0.0291157	-0.91678
At3g48360	speckle-type POZ protein-related			0.3964	0.441314	0.540327	-0.924883
At3g05950	germin-like protein, putative			0.123465	-0.293308	0.170214	-0.929047
At5g53450	protein kinase family protein	Protein kinase		-0.2474	0.202649	0.127987	-0.94659
At5g54960	pyruvate decarboxylase, putative	Fermentation	PDC1	0.199414	0.628597	1.28747	-0.952788
At3g10260	reticulon family protein			0.0597795	0.717407	0.542131	-0.95662
At4g30660	hydrophobic protein, putative / low temperature and salt responsive protein, putative	Abiotic stress Drought/Salt/Cold		-0.0983848	-0.0162938	-0.00787972	-0.957986
At1g73260	trypsin and protease inhibitor family protein / Kunitz family protein	Biotic response		0.196718	-0.317165	1.0815	-0.963136
At5g23660	nodulin MtN3 family protein	Nodulation	MtN3	0.0949722	0.695273	1.35607	-0.980126
At3g28740	cytochrome P450 CYP81D1	JA related	CYP81D	0.408524	0.057896	-0.195394	-0.982569
At3g55500	expansin, putative (EXP16)	Cell wall	EXP16	0.118919	0.460099	0.401762	-0.984267
At1g52400	glycosyl hydrolase family 1 protein / beta-glucosidase, putative (BG1)	JA related	BG1	-0.734445	-0.771402	-0.259685	-1.02508
At2g15890	expressed protein			0.28599	0.864839	0.689407	-1.02729
At3g18080	glycosyl hydrolase family 1 protein			0.0854142	0.494095	0.500607	-1.04772
At2g21660	glycine-rich RNA-binding protein (GRP7)		GRP7	0.194158	1.149	1.21053	-1.05458
At1g07050	CONSTANS-like protein-related			1.06253	2.11888	2.24719	-1.07222
At2g15970	cold-acclimation protein, putative (FL3-5A3)	Abiotic stress cold		0.383666	0.583828	0.233713	-1.10309
At5g26570	glycoside hydrolase starch-binding domain-containing protein	Major CHO Metabolism - Starch cleavage		0.187928	0.875261	0.745766	-1.11352
At4g26670	mitochondrial import inner membrane translocase subunit Tim17/Tim22/Tim23 family protein			0.296369	0.75653	0.689198	-1.12661
At1g28330	dormancy-associated protein, putative (DRM1)		DRM1	0.0587856	0.637961	1.20884	-1.13007
At3g62550	universal stress protein (USP) family protein	ethylene related ??		0.129993	0.89103	1.21144	-1.16245
At5g23240	DNAJ heat shock N-terminal domain-containing protein electron carrier activity	Abiotic stress heat	MKD15	0.535437	1.47474	1.97405	-1.17857
At2g28900	mitochondrial import inner membrane translocase subunit Tim17/Tim22/Tim23 family protein			0.094845	0.79748	0.725169	-1.2389
At5g24470	pseudo-response regulator 5 (APRR5)		APRR5	0.352807	1.9332	1.59105	-1.26912
At2g43530	trypsin inhibitor, putative	Biotic response		0.106685	0.259462	0.803204	-1.276
At2g42530	cold-responsive protein / cold-regulated protein (cor15b)	Abiotic stress cold	cor15b	0.698243	1.2733	1.37751	-1.28644
At2g40080	expressed protein			0.964724	1.72012	1.93866	-1.31171
83	genes display an e2 specific or enhanced repression
81	genes display an e2 specific or enhanced induction
164	genes display an e2 specific or enhanced regulation
